# Supplementary material for: Variant patterns of electrical activation and recovery in normal human hearts revealed by noninvasive electrocardiographic imaging
Source: Europace. 2024 Jul 5;26(7):euae172. doi: 10.1093/europace/euae172 (PMC11226755; doi:10.1093/europace/euae172)
Supplement: euae172_Supplementary_Data [file euae172_supplementary_data.zip]

Archive with 2 entries (2 files):
- 20240617_Supplementary_Material.docx
- Supplementary Data File.xlsx
