# Supplementary material for: Variant patterns of electrical activation and recovery in normal human hearts revealed by noninvasive electrocardiographic imaging
Source: Europace. 2024 Jul 5;26(7):euae172. doi: 10.1093/europace/euae172 (PMC11226755; doi:10.1093/europace/euae172)
Supplement: euae172_Supplementary_Data [file euae172_supplementary_data.zip › Supplementary Data File.xlsx]

## Sheet: Info and overview
Supplementary Data File
Variant patterns of electrical activation and recovery in normal human hearts revealed by noninvasive electrocardiographic imaging
Job Stoks, Kiran Haresh Kumar Patel, Bianca van Rees, Uyen Chau Nguyen, Casper Mihl, Peter M Deissler, Rachel MA ter Bekke, Ralf Peeters, Johan Vijgen, Paul Dendale, Fu Siong Ng, Matthijs JM Cluitmans, Paul GA Volders.
General description
This supplementary data file contains the statistics of activation times, recovery times, activation-recovery intervals, spatial activation time gradients and spatial recovery time gradients, for all subjects, for all beats that we analyzed, for each of the epicardial segments. You are free to use these data, as long as you properly refer to the article.
Tabs
Each tab contains one outcome measure, for one segment.
Tabs with "Activation" contain activation times (ATs; ms), "Recovery" indicates recovery times (RTs; ms), "ARI" indicates activation-recovery intervals (ms), "Activation_Grads" indicates activation gradients (ms/cm), and "Recovery_Grads" indicates recovery time gradients (ms/cm). "RR": RR interval with respect to the preceding beat (ms). Tikhonov parameter (AU): used for regularization of the inv…
"Global" contains the values for the entire epicardium, "LV": left ventricle, "RV": right ventricle, etc. "Anterolat.": anterolateral, and "Inferolat.": inferolateral.
As mentioned in the main manuscript, all ATs and RTs are with respect to the average of the first 25 ATs of the entire epicardium.
Statistics
Within one tab, statistics are further subdivided into separate beats (columns) and subjects (rows). The subject IDs correspond to those mentioned in Table 1 of the main manuscript. The first column indicates the remote beat, the other columns indicate the consecutive beats. For more information, see the main manuscript.
"Diff_max_min" refers to the difference between the maximum and minimum value found in that specific segment. "min" indicates the minimum value, and "max" indicates the maximum value. "p5", "p25", "p75" and "p95" indicate the 5th, 25th, 75th and 95th percentile of values within that segment, respectively. "Dispersion" indicates standard deviation.
Links to pages
RR interval and Tikhonov parameter
RR!
Tikhonov Parameter'!
Activation
Activation_global!
Activation_LV!
Activation_RV!
Activation_inferior!
Activation_anterior!
Activation_lateral_LV!
Activation_lateral_RV!
Activation_base!
Activation_center!
Activation_apex!
Activation_inferolat_RV!
Activation_inferior_RV!
Activation_inferior_LV!
Activation_inferolat_LV!
Activation_anterolat_LV!
Activation_anterior_LV!
Activation_anterior_RV!
Activation_anterolat_RV!
Recovery
Recovery_global!
Recovery_LV!
Recovery_RV!
Recovery_inferior!
Recovery_anterior!
Recovery_lateral_LV!
Recovery_lateral_RV!
Recovery_base!
Recovery_center!
Recovery_apex!
Recovery_inferolat_RV!
Recovery_inferior_RV!
Recovery_inferior_LV!
Recovery_inferolat_LV!
Recovery_anterolat_LV!
Activation_anterior_LV!
Activation_anterior_RV!
Recovery_anterolat_RV!
ARI
ARI_global!
ARI_LV!
ARI_RV!
ARI_inferior!
ARI_anterior!
ARI_lateral_LV!
ARI_lateral_RV!
Recovery_base!
ARI_center!
ARI_apex!
ARI_inferolat_RV!
ARI_inferior_RV!
ARI_inferior_LV!
ARI_inferolat_LV!
ARI_anterolat_LV!
ARI_anterior_LV!
ARI_anterior_RV!
ARI_anterolat_RV!
Activation gradients
Activation_Grads_global!
Activation_Grads_LV!
Activation_Grads_RV!
Activation_Grads_inferior!
Activation_Grads_anterior!
Activation_Grads_lateral_LV!
Activation_Grads_lateral_RV!
Activation_Grads_base!
Activation_Grads_center!
Activation_Grads_apex!
Activation_Grads_inferolat_RV!
Activation_Grads_inferior_RV!
Activation_Grads_inferior_LV!
Activation_Grads_inferolat_LV!
Activation_Grads_anterolat_LV!
Activation_Grads_anterior_LV!
Activation_Grads_anterior_RV!
Activation_Grads_anterolat_RV!
Recovery gradients
Recovery_Grads_global!
Recovery_Grads_LV!
Recovery_Grads_RV!
Recovery_Grads_inferior!
Recovery_Grads_anterior!
Recovery_Grads_lateral_LV!
Recovery_Grads_lateral_RV!
Recovery_Grads_base!
Recovery_Grads_center!
Recovery_Grads_apex!
Recovery_Grads_inferolat_RV!
Recovery_Grads_inferior_RV!
Recovery_Grads_inferior_LV!
Recovery_Grads_inferolat_LV!
Recovery_Grads_anterolat_LV!
Recovery_Grads_anterior_LV!
Recovery_Grads_anterior_RV!
Recovery_Grads_anterolat_RV!

## Sheet: RR
Click here to go back to the "Info and overview"-page
Subject_ID	sinus-rhythm-remote-beat	sinus_rhythm-beat-to-beat-1	sinus_rhythm-beat-to-beat-2	sinus_rhythm-beat-to-beat-3	sinus_rhythm-beat-to-beat-4	sinus_rhythm-beat-to-beat-5	sinus_rhythm-beat-to-beat-6	sinus_rhythm-beat-to-beat-7	sinus_rhythm-beat-to-beat-8	sinus_rhythm-beat-to-beat-9	sinus_rhythm-beat-to-beat-10
1	847	879	900	923	951	984	967	999	984	1001	992
2	891	858	858	867	848	879	878	863	840	865	825
3	1159	1269	1194	1144	1174	1225	1285	1223	1280	1295	1278
4	750	723	1220	849	728	834	1310	769	676	986	1174
5	830	837	810	824	809	829	823	815	835	854	850
6	984	992	1145	1170	1135	1188	1195	1181	1153	1183	1142
7	873	856	844	897	901	939	938	918	871	854	830
8	958	937	924	919	923	980	967	1035	1104	1028	1034
9	931	1040	1040	1021	1002	1040	1027	1024	1007	980	990
10	961	951	938	937	938	936	927	946	962	947	943
11	715	694	704	724	732	745	757	731	718	714	718
12	972	1022	979	986	1056	1004	1018	1037	999	1036	1044
13	669	750	764	802	783	722	718	764	689	679	688
14	720	773	771	794	779	734	747	776	814	849	850
15	720	897	745	372	931	760	743	372	917	752	763
16	872	757	777	793	814	796	792	787	787	784	766
17	1100	1064	1074	1067	1053	1047	1061	1067	1047	1062	1063
18	1026	1048	1034	976	970	1011	1044	1072	1052	990	1024
19	770	667	734	806	736	662	666	706	803	813	713
20	830	723	767	809	834	802	762	770	800	804	769
21	840	797	805	815	825	818	813	794	806	806	792
22	696	917	954	993	976	900	937	957	907	892	896

## Sheet: Tikhonov Parameter
Click here to go back to the "Info and overview"-page
Subject_ID	sinus-rhythm-remote-beat	sinus_rhythm-beat-to-beat-1	sinus_rhythm-beat-to-beat-2	sinus_rhythm-beat-to-beat-3	sinus_rhythm-beat-to-beat-4	sinus_rhythm-beat-to-beat-5	sinus_rhythm-beat-to-beat-6	sinus_rhythm-beat-to-beat-7	sinus_rhythm-beat-to-beat-8	sinus_rhythm-beat-to-beat-9	sinus_rhythm-beat-to-beat-10
1	0.0101158	0.0111981	0.0111981	0.0111981	0.0111981	0.0111981	0.0111981	0.0111981	0.0111981	0.0111981	0.0111981
2	0.00736137	0.00798434	0.00798434	0.00798434	0.00798434	0.00798434	0.00798434	0.00798434	0.00798434	0.00798434	0.00798434
3	0.00716831	0.00662255	0.00662255	0.00662255	0.00662255	0.00662255	0.00662255	0.00662255	0.00662255	0.00662255	0.00662255
4	0.00611362	0.00583444	0.00583444	0.00583444	0.00583444	0.00583444	0.00583444	0.00583444	0.00583444	0.00583444	0.00583444
5	0.00869589	0.0139798	0.0139798	0.0139798	0.0139798	0.0139798	0.0139798	0.0139798	0.0139798	0.0139798	0.0139798
6	0.0169856	0.0118322	0.0118322	0.0118322	0.0118322	0.0118322	0.0118322	0.0118322	0.0118322	0.0118322	0.0118322
7	0.00657644	0.00610253	0.00610253	0.00610253	0.00610253	0.00610253	0.00610253	0.00610253	0.00610253	0.00610253	0.00610253
8	0.0107605	0.0134412	0.0134412	0.0134412	0.0134412	0.0134412	0.0134412	0.0134412	0.0134412	0.0134412	0.0134412
9		0.00753617	0.00753617	0.00753617	0.00753617	0.00753617	0.00753617	0.00753617	0.00753617	0.00753617	0.00753617
10	0.0124064	0.0109339	0.0109339	0.0109339	0.0109339	0.0109339	0.0109339	0.0109339	0.0109339	0.0109339	0.0109339
11	0.00471614	0.00658247	0.00658247	0.00658247	0.00658247	0.00658247	0.00658247	0.00658247	0.00658247	0.00658247	0.00658247
12	0.0310745	0.0195142	0.0195142	0.0195142	0.0195142	0.0195142	0.0195142	0.0195142	0.0195142	0.0195142	0.0195142
13	0.0187925	0.01596	0.01596	0.01596	0.01596	0.01596	0.01596	0.01596	0.01596	0.01596	0.01596
14	0.0200252	0.0193958	0.0193958	0.0193958	0.0193958	0.0193958	0.0193958	0.0193958	0.0193958	0.0193958	0.0193958
15	0.0145326	0.0133942	0.0133942	0.0133942	0.0133942	0.0133942	0.0133942	0.0133942	0.0133942	0.0133942	0.0133942
16	0.0177211	0.0158713	0.0158713	0.0158713	0.0158713	0.0158713	0.0158713	0.0158713	0.0158713	0.0158713	0.0158713
17	0.0202972	0.0184856	0.0184856	0.0184856	0.0184856	0.0184856	0.0184856	0.0184856	0.0184856	0.0184856	0.0184856
18	0.0197951	0.0156972	0.0156972	0.0156972	0.0156972	0.0156972	0.0156972	0.0156972	0.0156972	0.0156972	0.0156972
19	0.0148013	0.0109892	0.0109892	0.0109892	0.0109892	0.0109892	0.0109892	0.0109892	0.0109892	0.0109892	0.0109892
20	0.0150889	0.0128324	0.0128324	0.0128324	0.0128324	0.0128324	0.0128324	0.0128324	0.0128324	0.0128324	0.0128324
21	0.0169777	0.01234	0.01234	0.01234	0.01234	0.01234	0.01234	0.01234	0.01234	0.01234	0.01234
22	0.0217712	0.0170412	0.0170412	0.0170412	0.0170412	0.0170412	0.0170412	0.0170412	0.0170412	0.0170412	0.0170412

## Sheet: Activation_global
Click here to go back to the "Info and overview"-page
diff_max_min
Subject_ID	sinus-rhythm-remote-beat	sinus_rhythm-beat-to-beat-1	sinus_rhythm-beat-to-beat-2	sinus_rhythm-beat-to-beat-3	sinus_rhythm-beat-to-beat-4	sinus_rhythm-beat-to-beat-5	sinus_rhythm-beat-to-beat-6	sinus_rhythm-beat-to-beat-7	sinus_rhythm-beat-to-beat-8	sinus_rhythm-beat-to-beat-9	sinus_rhythm-beat-to-beat-10
1	67	63	53	59	53	64	56	62	60	62	55
2	59	43	45	48	52	48	44	51	49	58	49
3	64	70	67	70	71	70	69	72	69	69	69
4	51	54	49	43	66	52	54	49	42	45	43
5	54	51	51	52	45	54	49	53	50	43	38
6	47	36	38	37	43	37	38	46	37	37	42
7	37	35	36	35	37	36	37	35	34	38	35
8	43	41	43	44	44	40	43	39	47	44	44
9		38	38	39	39	39	40	44	39	40	40
10	55	54	56	53	56	56	54	54	56	61	56
11	64	48	51	49	50	49	60	80	51	67	60
12	36	41	41	38	38	36	38	42	36	37	37
13	32	33	34	41	36	38	34	32	36	33	32
14	46	41	37	43	49	57	46	38	33	38	50
15	60	59	59	57	59	62	61	53	60	57	57
16	68	68	68	68	46	41	49	68	66	66	43
17	59	57	55	66	62	56	55	64	63	60	56
18	60	55	51	56	56	59	56	51	55	58	59
19	63	63	51	58	60	70	57	54	53	59	71
20	52	46	55	53	44	46	45	54	55	54	54
21	44	44	45	46	44	48	45	45	45	45	52
22	38	51	49	43	48	49	51	72	49	53	54
mean
Subject_ID	sinus-rhythm-remote-beat	sinus_rhythm-beat-to-beat-1	sinus_rhythm-beat-to-beat-2	sinus_rhythm-beat-to-beat-3	sinus_rhythm-beat-to-beat-4	sinus_rhythm-beat-to-beat-5	sinus_rhythm-beat-to-beat-6	sinus_rhythm-beat-to-beat-7	sinus_rhythm-beat-to-beat-8	sinus_rhythm-beat-to-beat-9	sinus_rhythm-beat-to-beat-10
1	16	19	18	18	17	19	17	17	18	18	18
2	17	14	14	13	15	16	14	16	15	17	14
3	20	20	20	19	19	19	19	19	20	17	20
4	18	19	19	17	18	19	19	18	18	19	18
5	17	16	16	20	15	21	17	17	15	14	15
6	20	18	18	18	19	17	18	20	18	18	20
7	13	13	13	13	13	13	13	13	13	13	13
8	20	21	20	22	20	20	20	20	20	21	20
9		15	16	17	16	16	16	16	16	16	16
10	27	25	26	26	25	26	26	26	26	26	26
11	21	17	17	17	17	16	16	23	16	18	18
12	13	13	15	12	13	13	12	13	14	12	12
13	15	15	16	16	16	15	16	15	16	15	15
14	10	13	14	17	16	14	11	10	11	12	16
15	20	19	21	22	20	21	20	21	19	21	21
16	21	20	20	21	19	18	19	21	20	20	18
17	23	17	17	18	17	16	17	17	18	17	17
18	24	23	22	22	24	23	23	22	24	23	23
19	29	28	27	29	26	30	28	30	28	31	29
20	18	18	19	19	18	18	18	19	19	19	18
21	16	18	17	17	17	18	17	18	18	17	19
22	14	16	15	15	16	16	16	34	15	15	15
dispersion
Subject_ID	sinus-rhythm-remote-beat	sinus_rhythm-beat-to-beat-1	sinus_rhythm-beat-to-beat-2	sinus_rhythm-beat-to-beat-3	sinus_rhythm-beat-to-beat-4	sinus_rhythm-beat-to-beat-5	sinus_rhythm-beat-to-beat-6	sinus_rhythm-beat-to-beat-7	sinus_rhythm-beat-to-beat-8	sinus_rhythm-beat-to-beat-9	sinus_rhythm-beat-to-beat-10
1	6	8	7	7	7	7	7	7	7	7	7
2	10	10	10	10	10	10	9	10	10	9	10
3	9	10	10	10	10	10	10	10	10	10	10
4	9	9	9	8	9	9	9	9	8	8	8
5	8	8	8	8	8	8	7	8	8	8	7
6	11	10	10	10	10	10	10	10	10	10	10
7	6	6	6	7	6	6	6	6	7	6	6
8	10	11	11	11	11	11	10	10	11	11	11
9		9	9	10	10	9	9	9	9	9	9
10	11	11	11	10	10	11	10	10	10	11	11
11	9	8	8	8	8	8	8	8	8	8	8
12	7	7	7	7	7	7	7	7	7	7	7
13	7	7	7	7	8	8	7	7	8	8	7
14	7	6	6	7	7	7	7	6	7	6	8
15	12	12	12	12	12	12	12	12	12	12	12
16	9	9	9	9	9	9	9	9	9	9	9
17	11	9	9	10	10	9	9	10	10	10	9
18	9	9	9	9	9	9	9	9	9	9	9
19	13	11	10	11	13	12	11	10	10	12	13
20	8	9	9	9	8	9	9	9	9	8	9
21	10	10	10	10	10	10	10	10	10	10	10
22	7	8	7	7	8	8	8	9	8	7	8
min
Subject_ID	sinus-rhythm-remote-beat	sinus_rhythm-beat-to-beat-1	sinus_rhythm-beat-to-beat-2	sinus_rhythm-beat-to-beat-3	sinus_rhythm-beat-to-beat-4	sinus_rhythm-beat-to-beat-5	sinus_rhythm-beat-to-beat-6	sinus_rhythm-beat-to-beat-7	sinus_rhythm-beat-to-beat-8	sinus_rhythm-beat-to-beat-9	sinus_rhythm-beat-to-beat-10
1	-19	-15	-7	-13	-10	-17	-10	-17	-14	-17	-8
2	-9	-7	-5	-4	-9	-7	-7	-6	-7	-7	-5
3	-3	-8	-7	-9	-9	-10	-9	-10	-8	-11	-9
4	-5	-11	-5	-6	-18	-4	-8	-5	-1	-1	-1
5	-10	-10	-10	-8	-7	-7	-9	-10	-11	0	-1
6	-4	-1	-2	-2	-3	-2	-3	-2	-2	-2	-3
7	-3	-1	-2	-1	-3	-2	-3	-1	-1	-3	-2
8	-2	-1	-2	-4	-2	-2	-1	-1	-1	-2	-5
9		-2	-2	-2	-2	-2	-2	-2	-2	-4	-3
10	-3	-1	-2	-1	-2	-2	-3	-1	-2	-5	-1
11	-4	-5	-6	-5	-6	-6	-16	-29	-7	-20	-16
12	-3	-9	-6	-5	-5	-2	-5	-4	-3	-4	-5
13	-1	-1	-2	-8	-2	-5	-2	-1	-3	-1	-1
14	-9	-7	-5	-3	-1	-9	-10	-9	-4	-8	-2
15	-3	-2	-2	-6	-3	-3	-3	-3	-2	-1	-3
16	-19	-21	-19	-18	-4	-2	-3	-19	-18	-19	-3
17	-6	-13	-12	-14	-13	-13	-12	-14	-14	-14	-12
18	-15	-14	-11	-13	-12	-12	-14	-12	-11	-16	-13
19	-6	-4	-4	-5	-6	-5	-4	-3	-5	-3	-2
20	-9	-2	-12	-11	-2	-1	-1	-11	-12	-11	-10
21	-7	-4	-6	-6	-5	-5	-5	-5	-6	-5	-9
22	-4	-5	-9	-5	-5	-6	-6	-4	-5	-11	-12
p5
Subject_ID	sinus-rhythm-remote-beat	sinus_rhythm-beat-to-beat-1	sinus_rhythm-beat-to-beat-2	sinus_rhythm-beat-to-beat-3	sinus_rhythm-beat-to-beat-4	sinus_rhythm-beat-to-beat-5	sinus_rhythm-beat-to-beat-6	sinus_rhythm-beat-to-beat-7	sinus_rhythm-beat-to-beat-8	sinus_rhythm-beat-to-beat-9	sinus_rhythm-beat-to-beat-10
1	6	7	7	7	6	7	5	6	7	7	6
2	5	1	2	1	2	4	2	4	2	5	2
3	6	5	5	5	4	4	5	5	5	2	5
4	3	5	5	4	3	4	6	4	4	5	4
5	8	4	4	6	3	7	5	5	3	3	2
6	4	3	4	4	4	3	3	5	4	5	4
7	3	2	3	2	2	3	2	2	1	2	2
8	5	5	5	6	4	3	4	3	5	6	5
9		3	3	3	3	3	3	4	4	4	3
10	9	9	9	10	8	9	9	11	3	2	2
11	8	5	6	5	5	5	4	12	4	7	5
12	4	4	6	2	4	5	2	4	5	3	3
13	2	1	2	2	2	1	1	1	2	2	1
14	3	6	7	10	8	6	4	3	4	5	8
15	3	2	3	3	3	4	3	3	2	3	2
16	7	6	6	7	5	5	4	7	7	6	5
17	8	4	4	6	6	7	6	5	6	5	5
18	9	8	7	6	9	8	8	7	8	8	8
19	6	5	10	11	5	9	8	12	11	13	9
20	7	6	7	7	6	4	5	7	6	8	5
21	4	4	4	4	5	5	4	5	5	4	5
22	4	5	4	4	4	4	5	23	4	4	3
p25
Subject_ID	sinus-rhythm-remote-beat	sinus_rhythm-beat-to-beat-1	sinus_rhythm-beat-to-beat-2	sinus_rhythm-beat-to-beat-3	sinus_rhythm-beat-to-beat-4	sinus_rhythm-beat-to-beat-5	sinus_rhythm-beat-to-beat-6	sinus_rhythm-beat-to-beat-7	sinus_rhythm-beat-to-beat-8	sinus_rhythm-beat-to-beat-9	sinus_rhythm-beat-to-beat-10
1	13	14	15	15	14	15	14	15	16	15	15
2	8	5	5	4	5	7	4	7	6	8	5
3	16	16	16	15	13	15	16	14	15	12	15
4	14	15	16	12	14	15	16	15	14	15	14
5	13	12	12	16	10	16	13	12	10	10	10
6	9	8	8	8	10	8	8	10	9	9	11
7	8	8	8	8	8	8	8	8	8	8	8
8	14	14	14	15	14	12	13	13	14	15	14
9		7	8	9	8	8	8	8	8	7	8
10	20	19	19	20	19	20	18	20	21	21	19
11	14	11	12	12	12	11	10	18	10	13	12
12	6	6	8	5	6	7	5	6	7	5	6
13	10	11	12	12	12	10	11	11	12	11	12
14	4	7	9	12	10	8	5	4	5	6	10
15	10	8	12	13	11	12	9	11	7	12	11
16	12	11	12	13	10	10	9	12	12	12	10
17	15	8	9	11	10	9	9	9	10	9	10
18	16	15	14	15	16	15	14	13	16	14	15
19	19	22	22	22	14	22	22	24	22	24	18
20	11	9	11	11	10	10	10	11	11	12	10
21	7	9	8	8	8	10	8	9	8	9	10
22	9	11	9	10	10	10	12	29	10	10	9
median
Subject_ID	sinus-rhythm-remote-beat	sinus_rhythm-beat-to-beat-1	sinus_rhythm-beat-to-beat-2	sinus_rhythm-beat-to-beat-3	sinus_rhythm-beat-to-beat-4	sinus_rhythm-beat-to-beat-5	sinus_rhythm-beat-to-beat-6	sinus_rhythm-beat-to-beat-7	sinus_rhythm-beat-to-beat-8	sinus_rhythm-beat-to-beat-9	sinus_rhythm-beat-to-beat-10
1	17	18	18	18	17	19	17	18	19	18	18
2	17	12	13	12	13	16	13	15	14	16	13
3	20	21	20	19	18	19	20	20	20	16	20
4	18	18	18	16	18	19	19	18	17	18	17
5	17	16	16	20	14	20	17	16	14	14	14
6	20	19	19	19	20	19	18	21	19	20	21
7	13	13	13	13	12	13	13	13	12	13	12
8	17	19	18	19	19	17	17	17	19	20	18
9		14	15	16	15	14	14	14	15	15	15
10	26	24	24	24	24	25	23	25	26	26	25
11	22	19	19	19	19	19	18	25	18	21	19
12	15	15	17	14	14	15	13	15	16	15	15
13	16	16	17	18	17	16	16	16	17	16	16
14	8	11	12	16	14	12	9	8	9	10	15
15	19	18	20	22	20	20	19	20	18	20	20
16	23	21	22	23	21	20	20	23	23	22	20
17	22	15	15	14	14	13	15	15	13	14	14
18	27	24	26	26	27	24	24	24	28	26	25
19	29	28	27	29	26	31	29	29	28	32	31
20	19	18	19	19	19	19	19	19	19	20	19
21	16	17	17	17	17	18	17	18	17	17	19
22	14	16	14	15	15	15	16	34	14	14	14
p75
Subject_ID	sinus-rhythm-remote-beat	sinus_rhythm-beat-to-beat-1	sinus_rhythm-beat-to-beat-2	sinus_rhythm-beat-to-beat-3	sinus_rhythm-beat-to-beat-4	sinus_rhythm-beat-to-beat-5	sinus_rhythm-beat-to-beat-6	sinus_rhythm-beat-to-beat-7	sinus_rhythm-beat-to-beat-8	sinus_rhythm-beat-to-beat-9	sinus_rhythm-beat-to-beat-10
1	21	23	23	22	21	23	21	22	23	22	22
2	25	21	22	21	22	24	21	23	22	24	22
3	26	25	25	25	24	24	25	25	25	22	25
4	24	26	25	20	24	23	23	24	23	24	23
5	21	21	21	24	20	24	22	22	20	20	18
6	29	27	27	27	29	27	27	29	27	28	30
7	19	18	19	19	19	18	18	18	19	18	18
8	31	33	32	33	30	31	30	31	28	33	32
9		22	22	24	22	22	22	22	23	22	23
10	37	29	30	35	29	31	34	31	31	32	31
11	24	21	21	21	21	21	20	27	19	23	21
12	18	18	19	16	17	18	16	18	19	17	17
13	20	19	20	22	21	20	20	20	21	20	20
14	15	18	20	22	20	18	15	15	16	17	20
15	25	24	29	31	27	27	26	30	24	29	30
16	26	26	26	27	25	25	25	27	27	26	25
17	26	21	22	23	22	21	22	22	22	22	22
18	31	29	28	28	30	30	29	28	30	29	30
19	39	37	36	38	35	39	36	38	37	39	39
20	26	25	26	26	25	25	25	25	25	26	25
21	22	22	23	23	23	23	22	23	23	22	24
22	19	21	20	21	20	21	21	40	20	20	20
p95
Subject_ID	sinus-rhythm-remote-beat	sinus_rhythm-beat-to-beat-1	sinus_rhythm-beat-to-beat-2	sinus_rhythm-beat-to-beat-3	sinus_rhythm-beat-to-beat-4	sinus_rhythm-beat-to-beat-5	sinus_rhythm-beat-to-beat-6	sinus_rhythm-beat-to-beat-7	sinus_rhythm-beat-to-beat-8	sinus_rhythm-beat-to-beat-9	sinus_rhythm-beat-to-beat-10
1	25	30	29	30	29	29	29	28	30	29	29
2	33	29	30	29	31	31	29	32	30	31	31
3	38	37	37	36	35	36	37	37	37	34	36
4	30	32	32	30	31	32	33	31	30	31	30
5	32	28	29	31	30	31	28	31	28	29	26
6	35	32	33	32	34	32	32	34	33	33	35
7	22	22	22	22	22	22	22	23	22	22	22
8	35	37	37	38	37	35	36	36	37	38	37
9		33	34	35	35	34	34	33	35	35	35
10	44	44	44	44	43	42	43	45	44	44	42
11	34	28	30	29	29	29	28	35	28	31	29
12	24	24	27	22	24	24	22	24	25	23	23
13	26	27	27	27	29	27	26	26	29	27	26
14	24	26	27	29	30	27	24	24	23	24	32
15	39	40	39	38	39	40	40	38	39	40	38
16	34	34	34	35	33	33	33	35	34	34	32
17	51	40	41	47	44	40	41	43	46	43	40
18	37	35	34	35	37	35	35	34	37	35	36
19	47	44	42	46	43	47	46	44	42	49	48
20	30	30	31	30	30	31	31	31	31	31	31
21	36	39	37	37	37	40	37	38	37	38	41
22	25	33	26	27	27	28	31	51	29	27	27
max
Subject_ID	sinus-rhythm-remote-beat	sinus_rhythm-beat-to-beat-1	sinus_rhythm-beat-to-beat-2	sinus_rhythm-beat-to-beat-3	sinus_rhythm-beat-to-beat-4	sinus_rhythm-beat-to-beat-5	sinus_rhythm-beat-to-beat-6	sinus_rhythm-beat-to-beat-7	sinus_rhythm-beat-to-beat-8	sinus_rhythm-beat-to-beat-9	sinus_rhythm-beat-to-beat-10
1	48	48	46	46	43	47	46	45	46	45	47
2	50	36	40	44	43	41	37	45	42	51	44
3	61	62	60	61	62	60	60	62	61	58	60
4	46	43	44	37	48	48	46	44	41	44	42
5	44	41	41	44	38	47	40	43	39	43	37
6	43	35	36	35	40	35	35	44	35	35	39
7	34	34	34	34	34	34	34	34	33	35	33
8	41	40	41	40	42	38	42	38	46	42	39
9		36	36	37	37	37	37	42	37	36	37
10	52	53	54	52	54	54	51	53	54	56	55
11	60	43	45	44	44	43	44	51	44	47	44
12	33	32	35	33	33	34	33	38	33	33	32
13	31	32	32	33	34	33	32	31	33	32	31
14	37	34	32	40	48	48	36	29	29	30	48
15	57	57	57	51	56	59	58	50	58	56	54
16	49	47	49	50	42	39	46	49	48	47	40
17	53	44	43	52	49	43	43	50	49	46	44
18	45	41	40	43	44	47	42	39	44	42	46
19	57	59	47	53	54	65	53	51	48	56	69
20	43	44	43	42	42	45	44	43	43	43	44
21	37	40	39	40	39	43	40	40	39	40	43
22	34	46	40	38	43	43	45	68	44	42	42

## Sheet: Activation_LV
Click here to go back to the "Info and overview"-page
diff_max_min
Subject_ID	sinus-rhythm-remote-beat	sinus_rhythm-beat-to-beat-1	sinus_rhythm-beat-to-beat-2	sinus_rhythm-beat-to-beat-3	sinus_rhythm-beat-to-beat-4	sinus_rhythm-beat-to-beat-5	sinus_rhythm-beat-to-beat-6	sinus_rhythm-beat-to-beat-7	sinus_rhythm-beat-to-beat-8	sinus_rhythm-beat-to-beat-9	sinus_rhythm-beat-to-beat-10
1	56	54	45	51	46	56	49	55	52	54	47
2	59	39	41	44	43	39	39	43	38	52	44
3	55	59	65	59	64	59	66	57	58	58	59
4	47	54	45	38	66	50	54	44	41	45	42
5	53	51	51	52	45	54	49	53	50	43	38
6	47	36	37	37	43	36	37	46	37	36	40
7	35	35	35	35	35	35	35	35	34	37	34
8	43	40	43	44	44	39	43	39	47	43	40
9		32	30	32	34	32	32	39	30	28	30
10	50	54	56	53	56	56	54	54	56	61	56
11	53	48	48	49	50	49	60	79	50	67	60
12	35	41	33	34	33	34	36	37	32	37	31
13	32	33	33	41	35	38	33	32	36	33	32
14	34	36	32	35	37	36	39	34	33	32	38
15	55	49	44	47	47	52	55	46	52	46	48
16	40	42	40	40	39	41	41	41	40	40	40
17	56	41	39	37	42	40	42	41	46	42	41
18	60	55	50	56	56	59	56	51	55	58	59
19	54	52	50	52	55	58	52	53	50	54	56
20	50	38	39	39	41	38	40	37	39	41	38
21	34	42	36	37	42	43	45	36	35	43	43
22	35	45	37	37	38	44	45	58	38	36	37
mean
Subject_ID	sinus-rhythm-remote-beat	sinus_rhythm-beat-to-beat-1	sinus_rhythm-beat-to-beat-2	sinus_rhythm-beat-to-beat-3	sinus_rhythm-beat-to-beat-4	sinus_rhythm-beat-to-beat-5	sinus_rhythm-beat-to-beat-6	sinus_rhythm-beat-to-beat-7	sinus_rhythm-beat-to-beat-8	sinus_rhythm-beat-to-beat-9	sinus_rhythm-beat-to-beat-10
1	18	21	20	20	19	21	19	20	21	20	20
2	21	17	18	17	18	20	18	20	19	21	18
3	19	20	19	18	17	18	19	18	19	16	19
4	19	20	21	18	19	20	21	20	19	20	20
5	20	20	20	24	19	24	20	21	19	19	18
6	23	21	22	22	23	21	22	23	22	22	23
7	15	15	16	16	16	16	16	16	16	16	15
8	21	23	22	23	23	22	22	23	23	24	22
9		14	15	16	15	15	15	15	15	14	15
10	28	25	26	26	25	26	26	26	26	26	26
11	22	19	19	18	19	18	18	24	18	20	19
12	15	15	18	14	15	15	14	16	16	15	14
13	16	17	17	18	18	17	17	17	17	17	16
14	14	17	18	21	19	17	15	14	14	16	20
15	22	21	24	25	23	23	22	24	20	24	24
16	24	22	24	24	22	21	21	24	24	23	21
17	25	20	19	19	19	19	20	19	19	19	20
18	27	26	25	25	27	26	26	25	26	26	26
19	31	30	29	31	28	33	30	31	29	33	32
20	20	19	21	21	20	20	19	20	20	21	20
21	18	18	19	19	19	18	18	19	19	18	19
22	15	17	16	17	17	17	17	33	16	16	16
dispersion
Subject_ID	sinus-rhythm-remote-beat	sinus_rhythm-beat-to-beat-1	sinus_rhythm-beat-to-beat-2	sinus_rhythm-beat-to-beat-3	sinus_rhythm-beat-to-beat-4	sinus_rhythm-beat-to-beat-5	sinus_rhythm-beat-to-beat-6	sinus_rhythm-beat-to-beat-7	sinus_rhythm-beat-to-beat-8	sinus_rhythm-beat-to-beat-9	sinus_rhythm-beat-to-beat-10
1	5	6	6	6	6	6	6	6	6	6	6
2	10	10	10	10	10	9	10	10	10	10	10
3	10	10	10	10	10	10	10	10	10	9	10
4	8	8	8	7	8	8	8	8	8	8	8
5	7	8	7	8	8	8	8	8	8	8	7
6	10	9	9	9	10	9	9	10	9	9	10
7	7	7	7	7	7	7	7	7	7	7	7
8	10	10	10	10	10	10	10	10	10	10	10
9		7	7	7	7	7	7	7	7	6	7
10	10	10	10	10	10	10	10	10	10	10	10
11	8	7	7	7	7	7	7	8	7	7	7
12	7	6	7	7	7	7	6	7	7	7	6
13	7	7	7	7	7	7	7	7	7	7	7
14	6	6	6	6	6	7	6	6	7	6	7
15	12	12	12	12	12	12	12	12	12	12	12
16	7	8	8	8	8	8	8	8	7	8	8
17	7	5	5	5	5	5	5	5	5	6	5
18	7	7	7	7	7	7	7	7	7	7	7
19	14	12	10	12	13	12	12	11	11	12	13
20	8	8	8	8	8	8	8	8	8	8	8
21	9	10	9	9	9	10	9	9	9	9	10
22	7	8	8	8	8	8	8	10	8	8	8
min
Subject_ID	sinus-rhythm-remote-beat	sinus_rhythm-beat-to-beat-1	sinus_rhythm-beat-to-beat-2	sinus_rhythm-beat-to-beat-3	sinus_rhythm-beat-to-beat-4	sinus_rhythm-beat-to-beat-5	sinus_rhythm-beat-to-beat-6	sinus_rhythm-beat-to-beat-7	sinus_rhythm-beat-to-beat-8	sinus_rhythm-beat-to-beat-9	sinus_rhythm-beat-to-beat-10
1	-19	-15	-7	-13	-10	-17	-10	-17	-14	-17	-8
2	-9	-3	-1	0	0	2	-2	2	0	-1	0
3	-3	-8	-7	-9	-4	-10	-9	-10	-8	-11	-9
4	-1	-11	-1	-2	-18	-2	-8	0	0	-1	0
5	-10	-10	-10	-8	-7	-7	-9	-10	-11	0	-1
6	-4	-1	-1	-2	-3	-1	-2	-2	-2	-1	-1
7	-1	-1	-1	-1	-1	-1	-1	-1	-1	-2	-1
8	-2	-1	-2	-4	-2	-2	-1	-1	-1	-1	-2
9		3	6	2	1	3	5	4	5	5	5
10	2	-1	-2	-1	-2	-2	-3	-1	-2	-5	-1
11	-4	-5	-4	-5	-6	-6	-16	-29	-7	-20	-16
12	-2	-9	2	-1	0	0	-3	1	1	-4	1
13	-1	-1	-1	-8	-1	-5	-1	-1	-3	-1	-1
14	-4	-4	0	3	1	1	-3	-5	-4	-2	1
15	-3	-2	-2	-1	-3	-1	-3	0	-2	-1	-2
16	2	0	1	2	1	-2	-1	2	2	1	0
17	-5	0	2	4	2	1	0	2	2	1	0
18	-15	-14	-11	-13	-12	-12	-14	-12	-11	-16	-13
19	-2	-3	-3	-1	-6	-2	-1	-3	-3	-2	-2
20	-9	1	2	2	-1	0	0	2	2	0	1
21	3	-3	3	3	-3	-2	-5	4	4	-3	-2
22	-1	-5	0	1	0	-6	-6	-4	0	1	0
p5
Subject_ID	sinus-rhythm-remote-beat	sinus_rhythm-beat-to-beat-1	sinus_rhythm-beat-to-beat-2	sinus_rhythm-beat-to-beat-3	sinus_rhythm-beat-to-beat-4	sinus_rhythm-beat-to-beat-5	sinus_rhythm-beat-to-beat-6	sinus_rhythm-beat-to-beat-7	sinus_rhythm-beat-to-beat-8	sinus_rhythm-beat-to-beat-9	sinus_rhythm-beat-to-beat-10
1	10	11	12	12	10	12	10	11	12	12	11
2	5	1	2	1	2	4	2	4	2	5	2
3	5	5	4	4	4	4	4	5	5	2	4
4	4	6	7	5	5	6	7	5	5	6	5
5	12	3	10	7	7	10	5	11	7	9	8
6	2	3	3	3	3	3	3	3	3	4	3
7	1	1	1	0	1	1	1	1	0	1	1
8	5	6	5	6	6	4	5	5	6	7	5
9		6	7	7	6	7	6	7	7	6	7
10	16	12	12	14	11	12	14	15	13	11	12
11	8	5	6	5	6	5	4	12	4	7	5
12	4	4	7	3	4	5	3	5	5	3	4
13	1	1	2	3	2	1	2	1	3	2	2
14	3	7	8	10	9	7	3	3	3	5	9
15	4	2	3	3	3	4	4	4	2	4	3
16	10	8	9	10	7	6	6	10	10	9	7
17	16	12	12	11	11	11	12	11	10	10	12
18	15	13	12	13	14	13	13	12	14	12	14
19	4	3	4	5	4	7	6	3	4	6	6
20	10	8	10	10	9	9	9	10	9	11	9
21	5	5	5	5	5	5	4	6	6	4	5
22	4	6	5	5	5	5	6	22	4	4	3
p25
Subject_ID	sinus-rhythm-remote-beat	sinus_rhythm-beat-to-beat-1	sinus_rhythm-beat-to-beat-2	sinus_rhythm-beat-to-beat-3	sinus_rhythm-beat-to-beat-4	sinus_rhythm-beat-to-beat-5	sinus_rhythm-beat-to-beat-6	sinus_rhythm-beat-to-beat-7	sinus_rhythm-beat-to-beat-8	sinus_rhythm-beat-to-beat-9	sinus_rhythm-beat-to-beat-10
1	14	16	16	16	15	16	15	16	17	16	16
2	16	11	12	11	12	14	11	14	13	15	12
3	17	17	16	16	14	15	16	15	17	13	16
4	15	17	17	14	16	17	17	16	15	16	15
5	16	15	16	19	14	19	16	16	13	13	14
6	15	14	15	14	15	14	14	16	14	15	16
7	10	10	11	10	11	11	11	11	10	11	10
8	15	16	15	16	17	14	15	15	16	17	16
9		10	10	11	10	10	10	10	10	10	10
10	21	19	20	20	20	20	19	20	21	21	20
11	17	13	14	14	15	13	13	20	13	15	14
12	12	11	13	9	10	10	9	11	11	10	10
13	13	13	14	15	14	13	14	13	14	14	14
14	13	15	17	20	18	15	11	11	11	14	18
15	14	9	19	19	18	18	12	17	8	19	18
16	22	21	21	21	19	19	19	22	22	21	19
17	18	15	14	14	14	13	15	14	13	14	14
18	22	21	21	21	23	21	21	20	23	21	22
19	25	25	24	25	21	28	25	26	24	28	26
20	13	11	13	13	12	11	12	13	13	14	11
21	9	10	11	11	11	11	10	12	11	10	12
22	10	12	11	12	11	11	12	30	11	11	10
median
Subject_ID	sinus-rhythm-remote-beat	sinus_rhythm-beat-to-beat-1	sinus_rhythm-beat-to-beat-2	sinus_rhythm-beat-to-beat-3	sinus_rhythm-beat-to-beat-4	sinus_rhythm-beat-to-beat-5	sinus_rhythm-beat-to-beat-6	sinus_rhythm-beat-to-beat-7	sinus_rhythm-beat-to-beat-8	sinus_rhythm-beat-to-beat-9	sinus_rhythm-beat-to-beat-10
1	18	21	20	20	19	21	19	19	20	20	20
2	24	19	20	19	20	22	19	21	21	22	20
3	19	19	19	18	17	18	18	19	19	15	18
4	18	18	18	16	18	19	19	17	17	18	17
5	19	19	19	21	18	22	20	20	18	18	17
6	28	26	26	26	28	25	26	29	26	26	29
7	18	18	19	19	18	18	18	18	19	18	18
8	18	21	19	20	20	19	19	20	21	22	20
9		12	12	14	12	12	12	12	13	12	12
10	25	24	24	24	23	24	23	25	26	25	25
11	23	20	20	20	20	19	19	26	19	22	20
12	16	17	18	15	16	17	15	17	18	16	16
13	17	17	18	18	18	18	17	17	18	18	17
14	15	18	19	22	20	18	15	15	16	17	20
15	20	19	22	25	21	22	20	24	19	22	23
16	25	23	24	25	23	22	22	25	25	24	22
17	25	21	21	22	21	21	21	21	21	21	21
18	30	28	28	28	30	29	28	27	29	28	29
19	34	31	31	34	30	36	33	33	31	36	36
20	22	19	21	22	21	20	20	21	22	23	20
21	18	18	19	19	20	19	19	20	20	18	19
22	16	17	16	17	17	17	17	34	15	16	16
p75
Subject_ID	sinus-rhythm-remote-beat	sinus_rhythm-beat-to-beat-1	sinus_rhythm-beat-to-beat-2	sinus_rhythm-beat-to-beat-3	sinus_rhythm-beat-to-beat-4	sinus_rhythm-beat-to-beat-5	sinus_rhythm-beat-to-beat-6	sinus_rhythm-beat-to-beat-7	sinus_rhythm-beat-to-beat-8	sinus_rhythm-beat-to-beat-9	sinus_rhythm-beat-to-beat-10
1	22	24	24	23	22	24	22	23	24	23	23
2	30	26	27	26	27	29	26	29	27	30	27
3	24	24	23	23	22	22	23	23	23	20	23
4	26	28	28	24	26	28	29	27	26	28	27
5	26	26	25	29	25	30	26	26	24	24	23
6	30	28	28	28	29	27	28	30	28	28	30
7	21	20	21	21	21	21	21	21	20	20	20
8	32	35	34	34	35	33	34	34	35	35	35
9		20	20	21	21	20	21	20	20	20	20
10	38	28	29	29	28	29	30	30	30	30	29
11	26	22	22	22	22	22	21	28	21	24	22
12	18	18	20	16	18	19	16	19	19	18	18
13	20	20	21	23	22	21	21	21	22	21	21
14	17	19	21	23	22	20	17	17	18	19	22
15	35	33	37	36	36	36	35	36	33	37	36
16	29	27	28	29	26	26	26	28	29	28	26
17	26	22	22	23	22	22	22	22	22	22	22
18	31	29	29	29	31	30	30	28	30	29	30
19	43	37	37	38	39	41	37	39	38	39	40
20	26	26	27	27	26	26	26	26	26	27	26
21	22	23	24	24	24	23	23	24	24	23	24
22	20	21	20	21	21	21	21	39	20	20	20
p95
Subject_ID	sinus-rhythm-remote-beat	sinus_rhythm-beat-to-beat-1	sinus_rhythm-beat-to-beat-2	sinus_rhythm-beat-to-beat-3	sinus_rhythm-beat-to-beat-4	sinus_rhythm-beat-to-beat-5	sinus_rhythm-beat-to-beat-6	sinus_rhythm-beat-to-beat-7	sinus_rhythm-beat-to-beat-8	sinus_rhythm-beat-to-beat-9	sinus_rhythm-beat-to-beat-10
1	26	31	30	31	30	30	29	30	31	30	29
2	35	34	34	32	33	33	31	35	33	33	33
3	38	38	37	37	36	36	37	37	38	34	37
4	30	32	33	30	30	32	34	32	31	32	31
5	33	32	33	36	33	37	33	35	33	32	29
6	35	33	33	33	34	32	32	35	33	33	35
7	23	23	24	23	24	24	24	24	23	24	23
8	34	37	37	37	37	35	36	36	37	39	37
9		27	28	29	30	27	27	28	28	26	28
10	46	45	45	44	44	44	44	46	46	45	45
11	32	28	28	28	28	28	27	35	27	29	29
12	29	25	32	32	27	28	24	26	28	27	25
13	27	28	28	28	30	28	27	26	30	28	27
14	25	27	29	31	31	28	25	25	26	26	32
15	39	39	38	39	38	40	39	38	39	39	38
16	35	35	34	35	33	34	33	36	35	35	33
17	35	26	26	27	26	26	27	26	25	26	27
18	37	35	34	36	38	36	36	34	37	36	36
19	48	46	43	47	43	48	47	45	42	49	49
20	31	32	33	32	32	33	33	33	32	32	33
21	37	39	37	37	38	40	38	38	38	38	40
22	28	38	36	36	32	31	32	51	32	31	30
max
Subject_ID	sinus-rhythm-remote-beat	sinus_rhythm-beat-to-beat-1	sinus_rhythm-beat-to-beat-2	sinus_rhythm-beat-to-beat-3	sinus_rhythm-beat-to-beat-4	sinus_rhythm-beat-to-beat-5	sinus_rhythm-beat-to-beat-6	sinus_rhythm-beat-to-beat-7	sinus_rhythm-beat-to-beat-8	sinus_rhythm-beat-to-beat-9	sinus_rhythm-beat-to-beat-10
1	37	39	38	38	36	39	39	38	38	37	39
2	50	36	40	44	43	41	37	45	38	51	44
3	52	51	58	50	60	49	57	47	50	47	50
4	46	43	44	36	48	48	46	44	41	44	42
5	43	41	41	44	38	47	40	43	39	43	37
6	43	35	36	35	40	35	35	44	35	35	39
7	34	34	34	34	34	34	34	34	33	35	33
8	41	39	41	40	42	37	42	38	46	42	38
9		35	35	34	35	35	37	42	35	33	35
10	52	53	54	52	54	54	51	53	54	56	55
11	49	43	44	44	44	43	44	50	43	47	44
12	33	32	35	33	33	34	33	38	33	33	32
13	31	32	32	33	34	33	32	31	33	32	31
14	30	32	32	38	38	37	36	29	29	30	39
15	52	47	42	46	44	51	52	46	50	45	46
16	42	42	41	42	40	39	40	43	42	41	40
17	51	41	41	41	44	41	42	43	48	43	41
18	45	41	39	43	44	47	42	39	44	42	46
19	52	49	47	51	49	56	51	50	47	52	54
20	41	39	41	41	40	38	40	39	41	41	39
21	37	39	39	40	39	41	40	40	39	40	41
22	34	40	37	38	38	38	39	54	38	37	37

## Sheet: Activation_RV
Click here to go back to the "Info and overview"-page
diff_max_min
Subject_ID	sinus-rhythm-remote-beat	sinus_rhythm-beat-to-beat-1	sinus_rhythm-beat-to-beat-2	sinus_rhythm-beat-to-beat-3	sinus_rhythm-beat-to-beat-4	sinus_rhythm-beat-to-beat-5	sinus_rhythm-beat-to-beat-6	sinus_rhythm-beat-to-beat-7	sinus_rhythm-beat-to-beat-8	sinus_rhythm-beat-to-beat-9	sinus_rhythm-beat-to-beat-10
1	49	49	48	49	45	49	49	47	48	47	48
2	37	34	33	30	31	48	34	46	49	48	33
3	63	69	67	58	71	70	69	71	68	59	69
4	41	37	38	43	45	43	41	41	34	34	34
5	43	18	17	19	17	18	18	18	18	16	18
6	43	34	31	34	35	30	32	34	31	31	33
7	30	29	28	31	31	29	29	28	27	30	29
8	38	40	40	43	40	39	39	39	41	43	44
9		35	34	31	33	36	35	37	35	34	34
10	50	46	46	45	45	46	47	47	47	48	46
11	63	48	51	48	49	45	48	69	46	51	47
12	27	30	33	28	30	28	29	29	29	28	29
13	29	31	33	30	32	32	31	29	32	31	30
14	46	41	35	43	49	57	43	35	31	35	50
15	58	59	58	57	57	62	61	53	60	57	57
16	68	68	68	68	46	37	49	68	66	66	42
17	59	57	55	66	62	56	55	64	63	60	56
18	37	37	41	36	41	38	37	39	37	38	38
19	63	63	51	58	59	70	57	54	53	59	71
20	45	46	55	53	44	46	45	54	55	54	54
21	44	44	43	43	43	48	43	43	44	43	52
22	37	50	49	43	48	47	48	51	49	53	54
mean
Subject_ID	sinus-rhythm-remote-beat	sinus_rhythm-beat-to-beat-1	sinus_rhythm-beat-to-beat-2	sinus_rhythm-beat-to-beat-3	sinus_rhythm-beat-to-beat-4	sinus_rhythm-beat-to-beat-5	sinus_rhythm-beat-to-beat-6	sinus_rhythm-beat-to-beat-7	sinus_rhythm-beat-to-beat-8	sinus_rhythm-beat-to-beat-9	sinus_rhythm-beat-to-beat-10
1	15	16	15	16	14	16	14	15	15	15	16
2	11	8	8	7	9	10	8	10	9	11	8
3	21	21	21	21	21	20	20	21	20	19	21
4	16	16	15	14	17	16	16	15	15	15	15
5	14	12	11	16	10	16	14	12	10	9	10
6	16	13	13	13	14	12	13	15	14	13	15
7	11	11	11	11	11	11	11	11	11	11	11
8	18	18	17	20	17	17	17	16	17	18	17
9		20	20	22	21	21	20	20	21	20	21
10	25	26	25	26	25	26	26	26	26	26	25
11	19	15	15	15	15	15	14	21	14	17	16
12	10	10	12	9	10	11	9	11	11	9	10
13	13	13	14	15	15	14	14	14	14	13	14
14	7	10	11	14	13	10	8	7	8	9	13
15	18	17	18	18	17	18	18	17	17	18	17
16	17	16	17	17	16	15	15	17	17	16	15
17	21	13	14	16	15	14	14	15	16	14	14
18	20	19	18	18	20	19	19	18	20	19	18
19	27	27	26	27	23	28	27	28	27	30	27
20	16	16	17	17	16	16	16	17	17	17	17
21	15	17	16	16	16	18	16	16	16	17	18
22	12	15	13	14	14	15	16	35	15	14	14
dispersion
Subject_ID	sinus-rhythm-remote-beat	sinus_rhythm-beat-to-beat-1	sinus_rhythm-beat-to-beat-2	sinus_rhythm-beat-to-beat-3	sinus_rhythm-beat-to-beat-4	sinus_rhythm-beat-to-beat-5	sinus_rhythm-beat-to-beat-6	sinus_rhythm-beat-to-beat-7	sinus_rhythm-beat-to-beat-8	sinus_rhythm-beat-to-beat-9	sinus_rhythm-beat-to-beat-10
1	7	8	8	8	7	8	8	7	8	7	8
2	6	5	5	5	5	6	5	6	6	6	5
3	9	9	9	10	11	9	9	10	9	10	9
4	9	9	8	8	9	8	8	8	8	8	8
5	7	4	4	5	4	4	4	4	4	4	4
6	10	8	8	9	9	8	9	9	8	8	9
7	5	5	5	5	5	5	5	5	5	5	5
8	10	11	10	11	10	11	10	10	10	10	10
9		7	7	8	8	7	7	7	8	8	7
10	12	12	12	11	12	12	11	11	12	12	12
11	10	7	8	8	8	8	8	7	8	8	8
12	6	6	7	6	6	6	6	6	6	6	6
13	7	7	7	8	8	8	7	8	8	7	7
14	5	5	5	5	7	7	5	5	5	5	7
15	12	12	12	11	11	11	12	11	12	11	11
16	9	9	10	9	9	9	9	10	9	9	9
17	14	11	12	13	12	11	11	12	13	12	11
18	10	9	10	10	10	9	10	10	10	10	10
19	12	10	10	11	12	12	10	10	9	11	12
20	9	9	9	9	9	9	9	9	9	9	9
21	10	10	10	10	10	11	10	10	10	10	11
22	6	8	7	7	7	7	8	8	8	7	7
min
Subject_ID	sinus-rhythm-remote-beat	sinus_rhythm-beat-to-beat-1	sinus_rhythm-beat-to-beat-2	sinus_rhythm-beat-to-beat-3	sinus_rhythm-beat-to-beat-4	sinus_rhythm-beat-to-beat-5	sinus_rhythm-beat-to-beat-6	sinus_rhythm-beat-to-beat-7	sinus_rhythm-beat-to-beat-8	sinus_rhythm-beat-to-beat-9	sinus_rhythm-beat-to-beat-10
1	-1	-1	-2	-3	-2	-2	-3	-2	-2	-2	-1
2	-5	-7	-5	-4	-9	-7	-7	-6	-7	-7	-5
3	-2	-7	-7	3	-9	-10	-9	-9	-7	-1	-9
4	-5	1	-5	-6	-4	-4	-4	-5	-1	0	-1
5	1	2	1	4	0	5	2	1	-1	0	-1
6	0	-1	-2	-1	0	-2	-3	1	-2	-2	-3
7	-3	-1	-2	-1	-3	-2	-3	-1	-1	-3	-2
8	-1	0	-1	-3	0	-1	-1	-1	-1	-2	-5
9		0	1	5	2	0	1	-2	1	1	2
10	-3	0	0	0	0	0	-2	0	1	0	0
11	-3	-5	-6	-4	-5	-2	-4	-18	-2	-4	-3
12	-3	-5	-6	-5	-5	-2	-5	-4	-3	-4	-5
13	-1	-1	-2	0	-2	-2	-2	-1	-1	-1	-1
14	-9	-7	-5	-3	-1	-9	-10	-9	-4	-8	-2
15	-1	-2	-1	-6	-1	-3	-3	-3	-2	-1	-3
16	-19	-21	-19	-18	-4	-2	-3	-19	-18	-19	-3
17	-6	-13	-12	-14	-13	-13	-12	-14	-14	-14	-12
18	2	1	-1	1	1	0	1	-1	2	0	1
19	-6	-4	-4	-5	-5	-5	-4	-3	-5	-3	-2
20	-2	-2	-12	-11	-2	-1	-1	-11	-12	-11	-10
21	-7	-4	-6	-6	-5	-5	-5	-5	-6	-5	-9
22	-4	-4	-9	-5	-5	-4	-3	17	-5	-11	-12
p5
Subject_ID	sinus-rhythm-remote-beat	sinus_rhythm-beat-to-beat-1	sinus_rhythm-beat-to-beat-2	sinus_rhythm-beat-to-beat-3	sinus_rhythm-beat-to-beat-4	sinus_rhythm-beat-to-beat-5	sinus_rhythm-beat-to-beat-6	sinus_rhythm-beat-to-beat-7	sinus_rhythm-beat-to-beat-8	sinus_rhythm-beat-to-beat-9	sinus_rhythm-beat-to-beat-10
1	5	5	5	5	4	5	4	5	5	5	5
2	5	1	2	2	3	4	2	4	2	5	2
3	6	6	6	6	4	5	6	6	6	3	5
4	1	3	1	2	3	2	2	2	1	1	1
5	5	4	3	6	1	7	5	3	1	1	1
6	5	4	4	4	5	4	4	6	4	5	6
7	3	2	3	2	3	3	3	3	2	3	3
8	4	2	5	6	3	2	2	2	1	3	4
9		7	7	8	7	7	7	7	7	6	8
10	7	1	1	8	1	1	7	9	3	2	1
11	7	5	5	5	4	5	3	11	4	6	4
12	4	4	5	2	3	4	2	4	5	3	3
13	2	1	1	2	2	1	1	1	2	2	1
14	3	6	7	10	8	6	4	3	4	5	8
15	3	2	2	2	2	4	3	3	2	3	2
16	5	4	3	5	3	4	3	5	4	4	4
17	4	3	3	4	4	6	4	3	3	3	3
18	6	4	4	4	6	4	4	3	5	4	5
19	11	11	10	13	8	13	12	12	12	15	12
20	4	3	4	4	3	2	2	4	4	5	3
21	3	4	3	3	3	4	3	3	3	4	5
22	3	4	4	4	4	4	5	23	3	4	4
p25
Subject_ID	sinus-rhythm-remote-beat	sinus_rhythm-beat-to-beat-1	sinus_rhythm-beat-to-beat-2	sinus_rhythm-beat-to-beat-3	sinus_rhythm-beat-to-beat-4	sinus_rhythm-beat-to-beat-5	sinus_rhythm-beat-to-beat-6	sinus_rhythm-beat-to-beat-7	sinus_rhythm-beat-to-beat-8	sinus_rhythm-beat-to-beat-9	sinus_rhythm-beat-to-beat-10
1	10	9	8	8	8	9	8	8	9	8	8
2	7	4	4	3	5	6	4	6	4	7	5
3	16	15	15	14	13	14	14	13	14	12	14
4	7	8	8	7	9	10	9	7	7	8	7
5	11	9	9	13	7	13	11	9	7	7	7
6	8	6	6	6	8	6	6	8	7	7	9
7	7	7	7	7	7	7	7	7	6	7	7
8	10	10	9	10	9	8	9	9	10	11	9
9		17	18	18	18	18	18	18	18	17	18
10	18	18	17	18	18	18	17	18	18	17	17
11	12	10	11	10	11	10	9	17	9	12	11
12	5	5	7	3	4	6	3	5	6	4	5
13	7	8	8	9	9	7	8	7	9	8	8
14	4	7	9	11	9	7	4	4	5	6	9
15	9	7	10	10	10	11	8	7	7	10	9
16	10	9	9	10	8	8	7	10	10	10	8
17	13	6	7	9	8	8	8	8	9	8	8
18	12	10	11	11	12	11	10	9	13	11	11
19	16	21	20	19	12	17	19	22	21	20	16
20	9	8	9	9	9	9	9	9	9	10	9
21	6	8	6	7	7	9	7	7	7	7	10
22	8	10	9	9	9	10	11	29	9	10	9
median
Subject_ID	sinus-rhythm-remote-beat	sinus_rhythm-beat-to-beat-1	sinus_rhythm-beat-to-beat-2	sinus_rhythm-beat-to-beat-3	sinus_rhythm-beat-to-beat-4	sinus_rhythm-beat-to-beat-5	sinus_rhythm-beat-to-beat-6	sinus_rhythm-beat-to-beat-7	sinus_rhythm-beat-to-beat-8	sinus_rhythm-beat-to-beat-9	sinus_rhythm-beat-to-beat-10
1	16	16	17	16	16	17	16	17	17	17	16
2	9	7	7	6	8	8	5	8	8	9	8
3	23	22	22	22	23	21	22	22	22	20	22
4	18	18	18	16	18	19	19	18	17	18	17
5	13	13	12	16	11	17	14	12	10	10	11
6	11	9	9	9	10	8	8	11	9	9	11
7	10	10	10	10	11	11	11	11	10	11	10
8	16	18	17	18	17	16	16	16	17	18	16
9		21	21	22	21	21	21	21	21	20	21
10	27	25	25	26	25	26	26	26	27	26	26
11	16	13	14	14	14	13	13	20	13	15	14
12	8	8	9	7	7	9	7	8	9	7	8
13	13	12	15	16	14	13	15	14	15	13	15
14	5	8	10	13	11	9	6	5	6	7	12
15	17	16	17	17	17	18	16	16	16	17	17
16	14	13	13	15	13	14	13	14	14	14	13
17	15	8	9	11	10	9	9	9	10	9	10
18	19	18	17	18	19	18	18	16	19	17	18
19	27	27	26	27	21	28	27	28	26	29	26
20	17	17	18	17	17	18	18	18	17	18	18
21	14	15	14	15	15	17	15	15	15	15	17
22	11	13	11	12	12	14	15	34	12	12	12
p75
Subject_ID	sinus-rhythm-remote-beat	sinus_rhythm-beat-to-beat-1	sinus_rhythm-beat-to-beat-2	sinus_rhythm-beat-to-beat-3	sinus_rhythm-beat-to-beat-4	sinus_rhythm-beat-to-beat-5	sinus_rhythm-beat-to-beat-6	sinus_rhythm-beat-to-beat-7	sinus_rhythm-beat-to-beat-8	sinus_rhythm-beat-to-beat-9	sinus_rhythm-beat-to-beat-10
1	19	20	20	20	18	20	18	19	20	19	20
2	16	11	12	11	12	14	11	14	12	15	12
3	27	26	26	26	26	25	26	26	26	24	25
4	20	21	21	18	21	20	20	20	19	20	19
5	16	16	15	19	14	19	16	15	13	13	13
6	28	21	21	21	24	20	21	23	21	21	24
7	15	15	15	15	15	15	15	15	15	16	15
8	23	24	22	28	21	22	24	20	21	23	21
9		24	25	29	26	25	25	25	26	26	26
10	37	38	38	37	36	39	37	37	32	33	32
11	22	19	19	19	19	19	18	25	18	21	19
12	15	16	18	14	15	16	14	16	16	15	15
13	19	19	19	21	20	19	19	19	21	19	19
14	7	11	12	15	14	12	9	8	9	10	14
15	23	22	24	25	23	24	23	24	21	24	24
16	23	23	23	24	22	22	22	24	24	23	22
17	27	14	20	23	22	13	14	22	22	21	14
18	27	26	27	26	28	26	26	25	28	26	27
19	37	36	34	37	33	38	36	36	35	38	37
20	24	24	25	25	24	24	24	25	25	25	25
21	20	22	21	22	22	23	21	22	22	22	24
22	19	21	19	20	20	21	22	42	20	20	20
p95
Subject_ID	sinus-rhythm-remote-beat	sinus_rhythm-beat-to-beat-1	sinus_rhythm-beat-to-beat-2	sinus_rhythm-beat-to-beat-3	sinus_rhythm-beat-to-beat-4	sinus_rhythm-beat-to-beat-5	sinus_rhythm-beat-to-beat-6	sinus_rhythm-beat-to-beat-7	sinus_rhythm-beat-to-beat-8	sinus_rhythm-beat-to-beat-9	sinus_rhythm-beat-to-beat-10
1	23	26	24	25	22	25	23	23	24	23	27
2	22	16	18	17	18	20	17	20	19	20	18
3	33	35	33	34	34	32	33	34	33	32	33
4	31	31	27	26	37	28	27	27	27	26	25
5	21	18	17	21	15	21	18	17	15	15	15
6	30	27	28	28	29	27	28	30	28	28	30
7	19	19	19	19	19	19	19	19	19	19	19
8	35	38	37	39	38	36	36	36	37	38	37
9		32	32	34	33	33	32	31	33	33	34
10	42	42	43	43	41	42	42	43	42	44	41
11	42	29	30	29	30	30	28	36	29	31	30
12	21	21	24	19	21	22	20	22	23	20	20
13	24	25	25	26	27	25	25	24	26	25	25
14	19	19	20	22	30	27	17	16	17	18	30
15	41	40	40	38	40	41	41	38	41	41	38
16	32	31	32	33	32	32	31	32	32	32	31
17	52	41	42	49	45	42	42	44	47	44	41
18	36	35	34	35	37	35	35	33	37	35	36
19	47	42	41	46	43	46	43	43	41	49	47
20	27	27	28	28	27	27	27	28	27	28	28
21	36	39	37	36	37	40	37	37	37	37	41
22	23	28	24	24	25	27	29	52	27	25	25
max
Subject_ID	sinus-rhythm-remote-beat	sinus_rhythm-beat-to-beat-1	sinus_rhythm-beat-to-beat-2	sinus_rhythm-beat-to-beat-3	sinus_rhythm-beat-to-beat-4	sinus_rhythm-beat-to-beat-5	sinus_rhythm-beat-to-beat-6	sinus_rhythm-beat-to-beat-7	sinus_rhythm-beat-to-beat-8	sinus_rhythm-beat-to-beat-9	sinus_rhythm-beat-to-beat-10
1	48	48	46	46	43	47	46	45	46	45	47
2	32	27	28	26	22	41	27	40	42	41	28
3	61	62	60	61	62	60	60	62	61	58	60
4	36	38	33	37	41	39	37	36	33	34	33
5	44	20	18	23	17	23	20	19	17	16	17
6	43	33	29	33	35	28	29	35	29	29	30
7	27	28	26	30	28	27	26	27	26	27	27
8	37	40	39	40	40	38	38	38	40	41	39
9		35	35	36	36	36	36	35	36	35	36
10	47	46	46	45	45	46	45	47	48	48	46
11	60	43	45	44	44	43	44	51	44	47	44
12	24	25	27	23	25	26	24	25	26	24	24
13	28	30	31	30	30	30	29	28	31	30	29
14	37	34	30	40	48	48	33	26	27	27	48
15	57	57	57	51	56	59	58	50	58	56	54
16	49	47	49	50	42	35	46	49	48	47	39
17	53	44	43	52	49	43	43	50	49	46	44
18	39	38	40	37	42	38	38	38	39	38	39
19	57	59	47	53	54	65	53	51	48	56	69
20	43	44	43	42	42	45	44	43	43	43	44
21	37	40	37	37	38	43	38	38	38	38	43
22	33	46	40	38	43	43	45	68	44	42	42

## Sheet: Activation_inferior
Click here to go back to the "Info and overview"-page
diff_max_min
Subject_ID	sinus-rhythm-remote-beat	sinus_rhythm-beat-to-beat-1	sinus_rhythm-beat-to-beat-2	sinus_rhythm-beat-to-beat-3	sinus_rhythm-beat-to-beat-4	sinus_rhythm-beat-to-beat-5	sinus_rhythm-beat-to-beat-6	sinus_rhythm-beat-to-beat-7	sinus_rhythm-beat-to-beat-8	sinus_rhythm-beat-to-beat-9	sinus_rhythm-beat-to-beat-10
1	20	21	22	25	20	24	23	14	22	21	22
2	32	24	26	25	26	23	22	22	24	27	24
3	55	40	49	42	52	50	51	42	47	52	49
4	24	22	23	22	22	23	23	22	22	22	22
5	12	16	16	18	17	19	14	17	17	16	16
6	21	10	11	10	10	10	11	9	11	10	10
7	34	35	34	35	34	34	34	34	34	35	34
8	38	41	42	44	42	39	43	39	44	44	44
9		33	34	32	33	35	36	44	35	31	31
10	52	49	51	50	50	51	51	54	56	55	50
11	53	26	27	27	26	26	28	80	28	29	27
12	27	20	33	19	28	27	29	28	27	27	28
13	13	15	15	14	15	15	14	14	15	14	14
14	46	41	35	41	49	57	43	35	24	35	50
15	42	38	35	30	37	40	42	29	38	37	33
16	68	50	68	68	46	40	47	67	66	66	42
17	59	57	55	66	62	56	55	64	63	60	56
18	28	23	27	19	28	25	24	27	25	21	22
19	57	53	51	56	60	62	55	53	53	56	56
20	24	23	31	30	30	22	23	24	30	30	22
21	32	29	30	30	28	29	30	30	29	27	29
22	38	41	40	40	40	44	44	58	41	40	41
mean
Subject_ID	sinus-rhythm-remote-beat	sinus_rhythm-beat-to-beat-1	sinus_rhythm-beat-to-beat-2	sinus_rhythm-beat-to-beat-3	sinus_rhythm-beat-to-beat-4	sinus_rhythm-beat-to-beat-5	sinus_rhythm-beat-to-beat-6	sinus_rhythm-beat-to-beat-7	sinus_rhythm-beat-to-beat-8	sinus_rhythm-beat-to-beat-9	sinus_rhythm-beat-to-beat-10
1	14	15	16	15	15	16	14	16	16	16	15
2	18	14	14	13	15	16	14	16	15	17	14
3	24	23	24	23	23	23	24	23	23	21	23
4	20	19	19	16	19	19	19	18	18	19	18
5	17	16	16	20	14	20	17	16	14	13	14
6	30	24	24	25	26	24	25	27	25	25	27
7	15	15	15	16	16	15	15	15	16	16	15
8	30	30	32	36	28	30	30	28	28	31	31
9		20	21	22	21	21	20	20	21	20	21
10	35	25	25	28	23	23	32	28	19	20	18
11	27	22	22	21	22	21	21	26	21	23	22
12	16	16	18	15	16	16	15	17	17	15	15
13	22	23	23	24	24	23	23	23	24	23	23
14	13	16	17	19	20	18	15	13	14	15	21
15	24	23	23	23	23	25	24	23	23	24	23
16	27	27	27	27	26	26	26	28	27	27	25
17	30	23	24	25	24	22	23	24	25	24	22
18	26	25	25	25	26	26	25	24	26	25	25
19	39	37	36	38	36	39	37	38	37	40	38
20	25	25	26	26	25	25	25	26	25	26	26
21	21	22	22	22	22	23	21	22	22	22	24
22	21	24	22	23	23	24	24	44	23	22	22
dispersion
Subject_ID	sinus-rhythm-remote-beat	sinus_rhythm-beat-to-beat-1	sinus_rhythm-beat-to-beat-2	sinus_rhythm-beat-to-beat-3	sinus_rhythm-beat-to-beat-4	sinus_rhythm-beat-to-beat-5	sinus_rhythm-beat-to-beat-6	sinus_rhythm-beat-to-beat-7	sinus_rhythm-beat-to-beat-8	sinus_rhythm-beat-to-beat-9	sinus_rhythm-beat-to-beat-10
1	2	2	3	2	3	3	3	3	3	3	2
2	7	7	7	7	7	7	7	6	7	7	6
3	14	13	13	13	14	13	13	13	13	13	13
4	4	4	4	3	4	4	4	4	4	4	4
5	2	3	2	3	3	2	3	2	2	2	2
6	3	3	3	3	3	3	3	3	3	3	3
7	7	7	7	7	7	6	6	7	7	6	7
8	10	14	11	8	15	12	13	14	15	13	13
9		7	7	8	8	7	7	7	7	7	7
10	14	18	19	17	18	18	16	18	16	18	16
11	11	6	7	7	7	7	8	10	8	8	8
12	3	3	5	3	4	4	4	4	4	4	3
13	3	4	3	3	4	3	3	3	3	3	3
14	5	5	5	7	10	9	7	4	4	5	10
15	9	9	9	8	9	9	10	8	9	9	9
16	8	6	8	8	7	6	6	8	8	7	6
17	13	11	11	13	12	11	11	12	13	12	11
18	5	5	4	3	5	5	5	5	4	4	5
19	8	6	6	8	8	9	7	5	5	8	10
20	2	2	3	2	3	3	3	2	2	3	3
21	5	6	6	6	6	6	6	6	6	6	7
22	4	7	6	6	5	5	6	7	5	5	5
min
Subject_ID	sinus-rhythm-remote-beat	sinus_rhythm-beat-to-beat-1	sinus_rhythm-beat-to-beat-2	sinus_rhythm-beat-to-beat-3	sinus_rhythm-beat-to-beat-4	sinus_rhythm-beat-to-beat-5	sinus_rhythm-beat-to-beat-6	sinus_rhythm-beat-to-beat-7	sinus_rhythm-beat-to-beat-8	sinus_rhythm-beat-to-beat-9	sinus_rhythm-beat-to-beat-10
1	2	2	1	-2	2	-1	0	9	2	2	0
2	-4	0	-1	0	0	3	1	3	0	-1	1
3	-3	-2	-3	-4	-4	-4	-3	-3	-3	-5	-3
4	7	9	9	8	9	10	10	8	8	9	8
5	11	4	3	5	0	4	6	2	0	1	1
6	22	18	18	18	19	18	17	21	18	19	21
7	0	-1	0	-1	0	0	0	0	-1	0	-1
8	-1	-1	-1	-4	0	-1	-1	-1	-1	-2	-5
9		0	1	2	1	0	1	-2	1	1	2
10	-3	-1	-2	-1	-2	-2	-3	-1	-2	-5	-1
11	-4	17	18	17	18	17	16	-29	16	18	17
12	-3	5	-6	4	-3	-1	-5	-2	-1	-3	-3
13	16	16	16	17	17	16	16	16	17	17	16
14	-9	-7	-5	-3	-1	-9	-10	-9	3	-8	-2
15	10	9	7	8	7	11	10	9	9	8	7
16	-19	-3	-19	-18	-4	-1	-1	-18	-18	-19	-2
17	-6	-13	-12	-14	-13	-13	-12	-14	-14	-14	-12
18	13	12	13	14	14	12	12	11	15	13	12
19	-6	-4	-4	-5	-6	-5	-4	-3	-5	-3	-2
20	12	13	6	6	6	14	14	13	6	7	15
21	4	9	6	6	8	10	7	7	7	9	11
22	-4	-1	-3	-2	-2	-6	-5	-2	-3	-3	-4
p5
Subject_ID	sinus-rhythm-remote-beat	sinus_rhythm-beat-to-beat-1	sinus_rhythm-beat-to-beat-2	sinus_rhythm-beat-to-beat-3	sinus_rhythm-beat-to-beat-4	sinus_rhythm-beat-to-beat-5	sinus_rhythm-beat-to-beat-6	sinus_rhythm-beat-to-beat-7	sinus_rhythm-beat-to-beat-8	sinus_rhythm-beat-to-beat-9	sinus_rhythm-beat-to-beat-10
1	11	12	12	12	10	12	10	11	12	12	12
2	6	2	3	2	3	5	3	6	3	6	3
3	-1	4	3	2	3	4	4	5	4	2	3
4	17	15	16	10	13	15	15	16	15	15	15
5	14	5	12	16	6	18	7	13	8	10	10
6	26	19	19	19	20	19	19	21	20	20	21
7	2	1	2	1	2	2	2	2	1	2	1
8	2	0	1	10	0	0	0	0	0	0	1
9		8	8	9	8	8	8	8	9	7	9
10	-2	0	0	0	0	0	-1	0	1	0	-1
11	21	19	19	18	18	18	17	24	17	19	18
12	11	9	10	8	9	11	9	11	11	9	10
13	18	18	18	20	19	18	18	18	20	18	18
14	6	9	10	9	1	9	7	6	7	8	8
15	11	11	11	11	11	12	11	12	11	12	10
16	15	19	18	17	15	16	17	19	17	18	16
17	12	8	8	9	8	8	8	7	8	8	9
18	16	15	15	16	17	15	15	14	17	16	16
19	28	30	29	28	25	29	30	31	30	31	20
20	22	22	22	21	21	22	22	22	22	22	22
21	12	13	13	13	13	14	13	13	13	12	15
22	16	18	16	17	17	18	18	38	17	17	17
p25
Subject_ID	sinus-rhythm-remote-beat	sinus_rhythm-beat-to-beat-1	sinus_rhythm-beat-to-beat-2	sinus_rhythm-beat-to-beat-3	sinus_rhythm-beat-to-beat-4	sinus_rhythm-beat-to-beat-5	sinus_rhythm-beat-to-beat-6	sinus_rhythm-beat-to-beat-7	sinus_rhythm-beat-to-beat-8	sinus_rhythm-beat-to-beat-9	sinus_rhythm-beat-to-beat-10
1	13	14	14	14	13	15	13	14	15	15	14
2	10	6	7	6	7	7	5	9	8	9	8
3	7	7	7	6	5	7	7	7	8	5	6
4	18	17	17	15	17	18	18	17	17	17	16
5	16	16	15	19	14	19	16	16	13	12	13
6	28	22	22	23	24	21	22	25	22	23	25
7	14	14	15	15	15	15	14	15	15	15	14
8	34	36	35	36	9	34	35	34	35	36	35
9		13	14	15	14	14	13	13	14	14	14
10	37	13	2	15	1	1	15	16	3	1	1
11	22	19	20	19	19	19	18	25	18	21	19
12	15	15	17	14	14	15	13	15	16	15	15
13	20	19	20	22	21	20	20	21	22	20	20
14	11	14	15	16	15	13	11	11	13	13	15
15	18	17	18	17	18	19	17	17	17	19	18
16	23	22	23	24	22	21	21	24	24	23	21
17	25	11	20	22	21	10	13	21	21	21	11
18	26	25	25	25	27	25	25	24	26	25	26
19	36	35	34	36	32	37	35	36	35	37	36
20	24	24	24	24	24	24	24	24	24	25	25
21	17	19	18	18	18	20	18	19	18	19	20
22	20	21	20	21	20	21	21	41	20	20	20
median
Subject_ID	sinus-rhythm-remote-beat	sinus_rhythm-beat-to-beat-1	sinus_rhythm-beat-to-beat-2	sinus_rhythm-beat-to-beat-3	sinus_rhythm-beat-to-beat-4	sinus_rhythm-beat-to-beat-5	sinus_rhythm-beat-to-beat-6	sinus_rhythm-beat-to-beat-7	sinus_rhythm-beat-to-beat-8	sinus_rhythm-beat-to-beat-9	sinus_rhythm-beat-to-beat-10
1	14	15	16	15	15	16	15	16	17	16	16
2	21	16	17	16	17	19	16	19	18	19	18
3	26	27	29	27	28	26	29	26	27	25	26
4	18	18	18	16	18	19	19	17	17	18	17
5	18	17	17	20	15	20	18	17	14	14	14
6	29	25	26	26	28	25	26	28	26	26	29
7	16	16	16	17	17	16	16	16	17	17	16
8	34	37	36	37	37	35	35	35	36	37	36
9		22	23	24	23	23	23	23	23	22	24
10	42	17	18	39	17	18	41	22	18	18	17
11	23	20	20	19	20	19	18	26	18	21	20
12	16	17	18	15	16	17	15	17	17	16	16
13	23	23	23	25	25	23	23	23	25	23	23
14	14	17	18	20	19	17	14	14	15	16	19
15	22	19	22	23	21	24	21	23	20	23	22
16	27	26	27	27	26	26	25	28	27	27	25
17	27	21	22	23	23	21	22	23	22	22	21
18	28	27	27	26	29	28	27	25	28	26	28
19	39	37	36	38	36	39	37	38	37	39	39
20	25	25	25	25	25	25	25	25	25	26	25
21	20	21	21	21	21	23	21	21	21	21	23
22	21	22	20	21	21	22	23	44	21	21	21
p75
Subject_ID	sinus-rhythm-remote-beat	sinus_rhythm-beat-to-beat-1	sinus_rhythm-beat-to-beat-2	sinus_rhythm-beat-to-beat-3	sinus_rhythm-beat-to-beat-4	sinus_rhythm-beat-to-beat-5	sinus_rhythm-beat-to-beat-6	sinus_rhythm-beat-to-beat-7	sinus_rhythm-beat-to-beat-8	sinus_rhythm-beat-to-beat-9	sinus_rhythm-beat-to-beat-10
1	15	16	17	16	16	17	16	18	18	17	16
2	23	18	19	18	19	21	18	21	20	22	19
3	37	36	36	35	35	35	35	36	36	33	35
4	18	18	18	17	19	19	19	18	17	19	17
5	19	18	17	21	16	21	18	17	15	15	15
6	30	27	28	27	29	27	27	29	28	28	30
7	20	19	20	20	20	19	19	20	20	19	18
8	35	37	37	38	38	36	36	36	37	38	37
9		26	27	29	27	26	26	26	28	26	27
10	44	44	44	43	42	42	43	45	22	42	20
11	23	20	20	20	20	19	19	26	19	22	20
12	17	18	20	16	17	18	16	18	18	17	17
13	25	26	26	27	27	26	25	25	27	26	25
14	15	19	20	22	23	19	15	15	17	18	24
15	26	25	26	26	26	28	26	26	25	27	26
16	32	31	31	32	31	32	30	31	32	32	30
17	36	25	28	29	28	24	25	27	26	25	23
18	29	28	27	27	29	29	28	26	29	27	28
19	46	41	39	44	42	46	41	41	40	48	45
20	26	26	27	26	26	26	26	26	26	27	27
21	23	23	24	24	24	25	23	24	24	24	25
22	23	25	23	24	24	25	27	50	24	24	24
p95
Subject_ID	sinus-rhythm-remote-beat	sinus_rhythm-beat-to-beat-1	sinus_rhythm-beat-to-beat-2	sinus_rhythm-beat-to-beat-3	sinus_rhythm-beat-to-beat-4	sinus_rhythm-beat-to-beat-5	sinus_rhythm-beat-to-beat-6	sinus_rhythm-beat-to-beat-7	sinus_rhythm-beat-to-beat-8	sinus_rhythm-beat-to-beat-9	sinus_rhythm-beat-to-beat-10
1	19	18	20	18	19	19	19	20	21	20	17
2	25	21	22	21	22	24	21	23	23	24	22
3	39	38	38	37	36	37	38	38	39	34	37
4	29	29	30	17	27	31	30	29	28	29	28
5	21	19	17	21	17	22	19	18	16	15	16
6	30	28	28	28	29	27	28	30	29	29	30
7	22	22	23	22	23	23	22	23	22	22	22
8	36	39	38	40	39	37	38	38	39	41	38
9		29	31	32	31	30	29	29	31	29	30
10	47	47	47	46	45	48	47	51	49	47	47
11	49	43	44	44	44	43	44	50	43	46	44
12	23	23	25	21	23	24	22	24	25	22	23
13	27	28	29	28	30	28	27	27	30	28	27
14	22	25	24	32	37	36	31	21	22	22	38
15	41	40	39	37	39	42	41	37	41	40	37
16	38	36	39	38	35	34	34	38	37	36	34
17	52	41	42	49	45	42	42	44	48	44	41
18	30	29	28	28	30	30	30	27	30	28	29
19	48	45	43	47	45	48	47	44	43	50	50
20	30	30	31	30	30	31	31	31	30	31	32
21	30	37	32	33	33	38	34	33	33	34	39
22	28	39	36	38	37	37	39	53	36	37	36
max
Subject_ID	sinus-rhythm-remote-beat	sinus_rhythm-beat-to-beat-1	sinus_rhythm-beat-to-beat-2	sinus_rhythm-beat-to-beat-3	sinus_rhythm-beat-to-beat-4	sinus_rhythm-beat-to-beat-5	sinus_rhythm-beat-to-beat-6	sinus_rhythm-beat-to-beat-7	sinus_rhythm-beat-to-beat-8	sinus_rhythm-beat-to-beat-9	sinus_rhythm-beat-to-beat-10
1	22	23	23	23	22	23	23	23	24	23	22
2	28	24	25	25	26	26	23	25	24	26	25
3	52	38	46	38	48	46	48	39	44	47	46
4	31	31	32	30	31	33	33	30	30	31	30
5	23	20	19	23	17	23	20	19	17	17	17
6	43	28	29	28	29	28	28	30	29	29	31
7	34	34	34	34	34	34	34	34	33	35	33
8	37	40	41	40	42	38	42	38	43	42	39
9		33	34	34	34	35	37	42	35	33	33
10	49	48	49	49	48	49	48	53	54	50	49
11	49	43	45	44	44	43	44	51	44	47	44
12	24	25	27	23	25	26	24	26	26	24	25
13	29	31	31	31	32	31	30	30	32	31	30
14	37	34	30	38	48	48	33	26	27	27	48
15	52	47	42	38	44	51	52	38	47	45	40
16	49	47	49	50	42	39	46	49	48	47	40
17	53	44	43	52	49	43	43	50	49	46	44
18	41	35	40	33	42	37	36	38	40	34	34
19	51	49	47	51	54	57	51	50	48	53	54
20	36	36	37	36	36	36	37	37	36	37	37
21	36	38	36	36	36	39	37	37	36	36	40
22	34	40	37	38	38	38	39	56	38	37	37

## Sheet: Activation_anterior
Click here to go back to the "Info and overview"-page
diff_max_min
Subject_ID	sinus-rhythm-remote-beat	sinus_rhythm-beat-to-beat-1	sinus_rhythm-beat-to-beat-2	sinus_rhythm-beat-to-beat-3	sinus_rhythm-beat-to-beat-4	sinus_rhythm-beat-to-beat-5	sinus_rhythm-beat-to-beat-6	sinus_rhythm-beat-to-beat-7	sinus_rhythm-beat-to-beat-8	sinus_rhythm-beat-to-beat-9	sinus_rhythm-beat-to-beat-10
1	47	25	45	45	26	45	46	26	25	44	46
2	34	35	28	28	37	46	29	35	34	35	28
3	57	70	67	70	71	70	69	72	69	69	69
4	50	42	49	42	42	39	50	49	42	45	43
5	41	26	25	39	25	39	26	39	25	31	25
6	39	35	37	35	38	36	36	38	36	36	39
7	23	23	24	25	25	23	24	24	26	25	25
8	24	24	24	25	24	25	25	25	25	25	25
9		30	29	29	30	30	30	30	29	30	30
10	24	23	23	23	23	23	23	23	23	24	24
11	62	38	37	38	39	38	37	40	39	39	38
12	35	39	33	38	35	33	32	35	34	34	35
13	22	22	23	31	24	26	22	21	25	22	22
14	33	35	32	32	28	29	39	33	31	32	32
15	60	59	59	43	59	62	60	45	60	57	56
16	29	29	28	28	30	31	30	28	30	29	31
17	56	31	30	30	31	37	29	32	29	31	33
18	36	36	35	35	37	37	36	35	36	37	37
19	57	57	49	49	51	62	49	50	47	55	65
20	50	44	43	43	43	26	43	44	43	43	31
21	36	43	36	36	41	48	43	36	36	41	52
22	24	50	49	29	48	47	48	51	49	53	54
mean
Subject_ID	sinus-rhythm-remote-beat	sinus_rhythm-beat-to-beat-1	sinus_rhythm-beat-to-beat-2	sinus_rhythm-beat-to-beat-3	sinus_rhythm-beat-to-beat-4	sinus_rhythm-beat-to-beat-5	sinus_rhythm-beat-to-beat-6	sinus_rhythm-beat-to-beat-7	sinus_rhythm-beat-to-beat-8	sinus_rhythm-beat-to-beat-9	sinus_rhythm-beat-to-beat-10
1	14	16	15	16	14	16	14	15	15	15	15
2	16	11	11	11	12	14	12	14	12	15	12
3	19	19	19	18	17	18	18	18	18	16	19
4	12	14	14	12	13	13	15	13	12	14	13
5	16	15	15	19	14	20	16	15	13	13	14
6	10	9	9	10	10	9	9	11	9	9	10
7	11	11	11	11	11	11	11	11	11	11	11
8	14	16	14	16	16	14	15	15	16	17	15
9		13	13	14	13	14	14	14	13	13	14
10	20	21	22	21	22	23	20	22	24	23	23
11	18	15	15	15	15	14	14	21	14	16	15
12	9	8	11	7	8	9	8	9	10	8	8
13	9	10	11	11	11	10	10	10	10	9	10
14	7	9	11	14	12	9	7	7	6	8	12
15	15	13	19	21	17	17	15	19	13	19	19
16	16	14	15	15	13	12	12	16	15	15	12
17	17	12	12	12	12	12	13	12	12	11	13
18	23	21	21	21	23	22	22	21	23	22	21
19	18	19	18	21	15	21	19	21	19	23	20
20	11	9	12	12	11	10	10	11	12	12	10
21	15	16	16	16	16	16	16	17	16	16	17
22	9	11	10	10	11	11	11	29	10	10	10
dispersion
Subject_ID	sinus-rhythm-remote-beat	sinus_rhythm-beat-to-beat-1	sinus_rhythm-beat-to-beat-2	sinus_rhythm-beat-to-beat-3	sinus_rhythm-beat-to-beat-4	sinus_rhythm-beat-to-beat-5	sinus_rhythm-beat-to-beat-6	sinus_rhythm-beat-to-beat-7	sinus_rhythm-beat-to-beat-8	sinus_rhythm-beat-to-beat-9	sinus_rhythm-beat-to-beat-10
1	6	6	6	6	6	6	6	6	6	6	6
2	9	8	8	8	8	9	8	9	9	9	9
3	8	9	10	9	11	9	9	10	9	8	9
4	7	7	8	7	7	7	8	8	7	7	7
5	6	6	6	6	6	6	6	6	6	6	6
6	7	7	7	7	7	7	7	7	7	7	7
7	5	5	5	5	5	5	5	5	5	5	5
8	5	5	5	5	5	5	5	5	5	5	5
9		6	6	6	6	6	6	6	5	6	6
10	7	6	6	6	6	6	6	6	6	6	6
11	9	8	8	8	8	8	8	8	8	8	8
12	6	6	6	6	6	6	6	6	6	6	6
13	6	6	6	6	6	6	6	6	6	6	6
14	7	5	6	6	5	5	5	5	5	5	6
15	15	15	16	16	15	15	14	15	14	16	15
16	7	7	7	7	7	7	7	7	7	7	7
17	7	5	5	4	4	4	5	5	4	5	4
18	9	8	9	9	9	8	8	9	9	9	8
19	8	9	8	8	8	9	8	8	7	8	8
20	5	4	6	6	6	4	5	5	6	6	5
21	14	15	15	14	14	15	15	14	14	15	15
22	5	6	5	5	6	6	6	5	6	6	7
min
Subject_ID	sinus-rhythm-remote-beat	sinus_rhythm-beat-to-beat-1	sinus_rhythm-beat-to-beat-2	sinus_rhythm-beat-to-beat-3	sinus_rhythm-beat-to-beat-4	sinus_rhythm-beat-to-beat-5	sinus_rhythm-beat-to-beat-6	sinus_rhythm-beat-to-beat-7	sinus_rhythm-beat-to-beat-8	sinus_rhythm-beat-to-beat-9	sinus_rhythm-beat-to-beat-10
1	1	1	1	1	0	2	0	0	1	1	1
2	-2	-7	1	0	-8	-5	-1	-4	-5	-3	1
3	4	-8	-7	-9	-9	-10	-9	-10	-8	-11	-9
4	-5	1	-5	-6	-4	-4	-4	-5	-1	-1	-1
5	-10	3	3	-7	2	-6	4	-10	2	2	1
6	-4	-1	-2	-1	-3	-2	-3	-2	-2	-2	-3
7	-1	-1	-1	-1	-1	-1	-1	-1	-1	-2	-2
8	2	4	2	2	3	1	1	1	3	3	2
9		5	6	6	5	6	5	6	6	5	6
10	6	7	8	7	8	9	6	8	10	9	8
11	-2	-5	-4	-5	-6	-6	-6	0	-7	-5	-5
12	-2	-9	-1	-5	-5	-2	-3	-4	-3	-4	-5
13	-1	-1	-1	-8	-2	-5	-1	-1	-3	-1	-1
14	-4	-4	0	3	1	0	-3	-5	-4	-2	1
15	-3	-2	-2	-2	-3	-3	-3	-2	-2	-1	-2
16	1	0	1	2	-1	-2	-2	2	0	1	-2
17	-5	-1	1	2	1	-7	0	-2	1	0	-4
18	3	2	2	2	3	2	2	1	3	1	2
19	0	2	-2	4	1	3	3	0	1	1	4
20	-9	-2	-2	-2	-2	-1	-1	-2	-2	-1	-1
21	1	-3	2	2	-3	-5	-5	3	2	-3	-9
22	-1	-4	-9	-5	-5	-4	-3	17	-5	-11	-12
p5
Subject_ID	sinus-rhythm-remote-beat	sinus_rhythm-beat-to-beat-1	sinus_rhythm-beat-to-beat-2	sinus_rhythm-beat-to-beat-3	sinus_rhythm-beat-to-beat-4	sinus_rhythm-beat-to-beat-5	sinus_rhythm-beat-to-beat-6	sinus_rhythm-beat-to-beat-7	sinus_rhythm-beat-to-beat-8	sinus_rhythm-beat-to-beat-9	sinus_rhythm-beat-to-beat-10
1	6	7	7	7	6	7	6	6	7	7	7
2	5	1	2	1	2	4	2	4	2	5	2
3	6	5	5	5	4	4	5	5	5	2	5
4	2	4	4	2	2	3	4	3	2	3	3
5	9	8	8	11	7	12	9	8	6	6	6
6	1	1	2	2	1	2	1	2	1	3	1
7	2	2	2	2	2	2	2	2	1	2	2
8	7	8	6	8	7	6	6	7	8	8	7
9		6	6	7	6	6	6	6	6	6	6
10	8	9	10	9	10	11	8	10	12	11	11
11	8	4	5	4	5	4	4	11	3	6	5
12	4	4	6	2	3	4	2	4	5	3	3
13	1	0	0	1	0	1	0	0	1	1	1
14	3	6	7	9	8	6	3	2	3	4	8
15	1	1	2	2	2	2	1	2	1	3	2
16	7	5	6	7	5	3	3	7	7	6	4
17	4	2	3	5	4	6	5	3	6	3	3
18	12	11	9	8	10	11	11	9	10	9	11
19	6	4	3	9	3	7	6	11	9	12	9
20	4	2	5	4	3	2	2	4	4	5	3
21	4	3	4	4	4	4	4	4	4	3	4
22	2	3	3	2	2	2	3	22	2	3	2
p25
Subject_ID	sinus-rhythm-remote-beat	sinus_rhythm-beat-to-beat-1	sinus_rhythm-beat-to-beat-2	sinus_rhythm-beat-to-beat-3	sinus_rhythm-beat-to-beat-4	sinus_rhythm-beat-to-beat-5	sinus_rhythm-beat-to-beat-6	sinus_rhythm-beat-to-beat-7	sinus_rhythm-beat-to-beat-8	sinus_rhythm-beat-to-beat-9	sinus_rhythm-beat-to-beat-10
1	9	9	9	9	8	9	8	9	9	9	9
2	6	2	4	3	4	5	4	6	3	7	4
3	17	17	16	16	14	15	16	15	16	12	15
4	4	7	8	6	5	7	8	6	6	7	6
5	13	12	12	15	10	16	13	11	10	9	10
6	5	4	5	5	6	4	4	6	5	5	6
7	8	7	8	8	8	8	8	8	7	8	8
8	11	12	11	11	12	10	10	11	12	13	11
9		7	7	8	7	8	8	8	7	7	8
10	19	18	19	19	19	20	17	19	21	20	20
11	12	9	9	9	10	9	8	16	8	11	10
12	4	4	7	3	4	5	3	5	6	4	4
13	2	2	3	4	3	2	3	2	3	2	3
14	3	6	8	10	9	7	4	3	4	5	9
15	4	3	4	4	4	5	4	5	3	5	4
16	10	8	9	10	8	6	6	10	10	9	7
17	15	8	9	11	9	11	11	10	10	8	12
18	16	14	13	14	15	14	14	12	15	13	14
19	12	13	13	15	8	14	13	15	14	17	13
20	10	8	10	9	9	9	8	9	9	10	8
21	5	6	5	5	6	6	6	6	6	6	7
22	7	8	7	7	7	7	8	25	6	7	6
median
Subject_ID	sinus-rhythm-remote-beat	sinus_rhythm-beat-to-beat-1	sinus_rhythm-beat-to-beat-2	sinus_rhythm-beat-to-beat-3	sinus_rhythm-beat-to-beat-4	sinus_rhythm-beat-to-beat-5	sinus_rhythm-beat-to-beat-6	sinus_rhythm-beat-to-beat-7	sinus_rhythm-beat-to-beat-8	sinus_rhythm-beat-to-beat-9	sinus_rhythm-beat-to-beat-10
1	16	16	17	16	16	17	15	16	17	16	17
2	15	11	12	11	12	14	11	14	12	15	12
3	18	19	18	18	16	17	18	18	18	14	18
4	14	16	16	14	15	16	17	15	14	16	15
5	15	14	14	18	13	18	15	14	12	12	12
6	8	6	6	6	8	6	6	8	7	7	9
7	10	10	11	10	11	11	11	11	10	11	10
8	15	16	15	16	16	14	14	15	16	17	15
9		14	14	15	14	15	15	15	14	13	14
10	22	23	23	22	23	24	21	23	26	25	24
11	15	12	13	13	13	12	11	19	11	14	13
12	6	6	8	5	6	7	5	7	7	5	6
13	11	11	12	13	13	11	12	11	12	12	12
14	4	8	9	11	10	8	5	4	5	6	10
15	6	4	17	23	7	8	6	7	5	16	21
16	13	10	12	13	10	9	9	12	13	12	9
17	17	13	13	13	12	12	13	13	12	12	13
18	23	21	21	21	23	21	21	20	23	21	22
19	19	22	21	22	14	22	21	22	22	23	21
20	11	9	11	11	10	10	10	11	11	12	10
21	6	8	7	7	7	8	7	7	7	7	9
22	9	11	10	10	10	11	11	30	10	10	9
p75
Subject_ID	sinus-rhythm-remote-beat	sinus_rhythm-beat-to-beat-1	sinus_rhythm-beat-to-beat-2	sinus_rhythm-beat-to-beat-3	sinus_rhythm-beat-to-beat-4	sinus_rhythm-beat-to-beat-5	sinus_rhythm-beat-to-beat-6	sinus_rhythm-beat-to-beat-7	sinus_rhythm-beat-to-beat-8	sinus_rhythm-beat-to-beat-9	sinus_rhythm-beat-to-beat-10
1	18	19	19	19	18	20	18	18	19	19	19
2	21	14	15	14	15	18	15	18	17	19	17
3	23	25	24	24	23	23	24	24	25	20	24
4	16	18	18	16	17	18	19	17	16	18	17
5	17	16	16	20	15	20	17	16	14	14	14
6	14	13	14	14	14	13	13	15	13	14	15
7	14	13	13	14	13	14	13	13	13	14	13
8	19	20	18	19	19	18	18	18	20	21	19
9		17	18	18	18	18	18	18	18	17	18
10	26	25	26	25	25	26	24	26	28	27	27
11	27	22	20	23	23	23	24	29	21	25	25
12	12	12	14	10	11	12	11	13	13	12	12
13	14	15	16	16	16	15	15	15	16	15	15
14	8	10	12	16	14	11	7	7	7	9	14
15	23	21	38	38	37	38	24	37	21	38	37
16	22	21	22	22	20	19	20	22	22	22	19
17	18	15	14	14	13	13	14	14	13	13	14
18	32	28	30	30	31	25	27	28	32	30	28
19	25	25	23	26	21	27	25	25	24	28	26
20	13	10	13	13	12	11	11	12	13	14	11
21	36	39	37	37	37	40	37	37	37	37	40
22	12	13	12	13	13	14	15	33	12	13	12
p95
Subject_ID	sinus-rhythm-remote-beat	sinus_rhythm-beat-to-beat-1	sinus_rhythm-beat-to-beat-2	sinus_rhythm-beat-to-beat-3	sinus_rhythm-beat-to-beat-4	sinus_rhythm-beat-to-beat-5	sinus_rhythm-beat-to-beat-6	sinus_rhythm-beat-to-beat-7	sinus_rhythm-beat-to-beat-8	sinus_rhythm-beat-to-beat-9	sinus_rhythm-beat-to-beat-10
1	22	23	24	23	22	24	22	23	24	23	23
2	31	26	27	26	28	29	27	29	27	30	27
3	29	29	29	28	28	28	29	29	29	26	28
4	23	26	26	18	19	20	22	24	23	23	23
5	28	27	26	30	26	31	28	27	25	25	24
6	21	21	21	23	26	21	20	22	21	21	22
7	20	19	20	20	20	20	20	20	19	20	19
8	22	25	24	25	24	23	23	23	24	25	23
9		20	20	21	20	20	20	20	20	20	20
10	28	29	30	29	29	30	28	30	32	32	31
11	33	29	30	30	30	29	28	36	28	31	30
12	22	20	24	19	21	22	19	22	22	20	20
13	18	18	18	19	19	18	18	18	19	18	18
14	24	22	25	28	25	21	19	19	18	22	27
15	39	40	39	39	39	40	39	38	39	39	38
16	26	25	26	26	25	24	25	27	26	26	24
17	26	20	21	22	21	21	21	21	21	21	20
18	37	35	35	36	37	36	36	34	37	36	36
19	30	29	27	31	26	32	29	29	28	33	31
20	19	17	21	21	19	18	18	19	21	22	19
21	37	39	38	38	38	41	38	38	38	38	41
22	19	21	19	20	20	21	21	38	19	20	21
max
Subject_ID	sinus-rhythm-remote-beat	sinus_rhythm-beat-to-beat-1	sinus_rhythm-beat-to-beat-2	sinus_rhythm-beat-to-beat-3	sinus_rhythm-beat-to-beat-4	sinus_rhythm-beat-to-beat-5	sinus_rhythm-beat-to-beat-6	sinus_rhythm-beat-to-beat-7	sinus_rhythm-beat-to-beat-8	sinus_rhythm-beat-to-beat-9	sinus_rhythm-beat-to-beat-10
1	48	26	46	46	26	47	46	26	26	45	47
2	32	28	29	28	29	41	28	31	29	32	29
3	61	62	60	61	62	60	60	62	61	58	60
4	45	43	44	36	38	35	46	44	41	44	42
5	31	29	28	32	27	33	30	29	27	33	26
6	35	34	35	34	35	34	33	36	34	34	36
7	22	22	23	24	24	22	23	23	25	23	23
8	26	28	26	27	27	26	26	26	28	28	27
9		35	35	36	36	36	35	35	35	35	35
10	30	30	31	30	31	32	29	31	33	33	32
11	60	33	33	33	33	32	31	40	32	34	33
12	33	30	32	33	30	31	29	31	31	30	30
13	21	21	22	23	22	21	21	20	22	21	21
14	29	31	32	35	29	29	36	28	27	30	33
15	57	57	57	41	56	59	57	43	58	56	54
16	30	29	29	30	29	29	28	30	30	30	29
17	51	30	31	32	32	30	29	30	30	31	29
18	39	38	37	37	40	39	38	36	39	38	39
19	57	59	47	53	52	65	52	50	48	56	69
20	41	42	41	41	41	25	42	42	41	42	30
21	37	40	38	38	38	43	38	39	38	38	43
22	23	46	40	24	43	43	45	68	44	42	42

## Sheet: Activation_lateral_LV
Click here to go back to the "Info and overview"-page
diff_max_min
Subject_ID	sinus-rhythm-remote-beat	sinus_rhythm-beat-to-beat-1	sinus_rhythm-beat-to-beat-2	sinus_rhythm-beat-to-beat-3	sinus_rhythm-beat-to-beat-4	sinus_rhythm-beat-to-beat-5	sinus_rhythm-beat-to-beat-6	sinus_rhythm-beat-to-beat-7	sinus_rhythm-beat-to-beat-8	sinus_rhythm-beat-to-beat-9	sinus_rhythm-beat-to-beat-10
1	56	54	45	51	46	56	49	55	52	54	47
2	59	39	41	44	43	39	39	42	38	48	44
3	47	51	48	51	50	50	52	49	52	49	52
4	45	54	36	30	66	45	51	36	39	36	36
5	53	51	51	52	45	54	49	52	50	43	38
6	36	36	37	37	42	36	37	45	36	36	39
7	32	33	34	33	32	32	33	34	32	34	33
8	43	35	40	37	39	38	41	37	44	38	38
9		30	30	27	30	30	31	28	30	21	30
10	50	44	50	41	52	44	44	48	49	43	44
11	51	38	37	38	38	39	59	53	39	67	59
12	29	41	29	32	30	30	31	35	28	31	30
13	27	26	26	26	30	28	27	28	28	29	26
14	24	22	21	19	18	17	20	22	21	22	19
15	46	35	36	36	41	40	47	43	48	42	43
16	28	31	30	30	30	32	31	30	29	30	30
17	56	21	18	24	22	22	24	20	24	23	21
18	60	55	50	56	56	59	56	51	55	58	59
19	54	51	49	51	52	55	52	53	50	54	54
20	39	33	37	36	40	36	38	36	36	40	36
21	32	35	34	36	34	36	37	35	34	37	36
22	32	44	34	37	35	43	44	56	34	36	35
mean
Subject_ID	sinus-rhythm-remote-beat	sinus_rhythm-beat-to-beat-1	sinus_rhythm-beat-to-beat-2	sinus_rhythm-beat-to-beat-3	sinus_rhythm-beat-to-beat-4	sinus_rhythm-beat-to-beat-5	sinus_rhythm-beat-to-beat-6	sinus_rhythm-beat-to-beat-7	sinus_rhythm-beat-to-beat-8	sinus_rhythm-beat-to-beat-9	sinus_rhythm-beat-to-beat-10
1	20	23	22	23	22	23	21	22	23	22	22
2	23	19	20	19	21	22	20	21	21	23	19
3	19	20	19	18	17	18	18	18	19	16	19
4	23	24	24	21	23	24	25	23	23	24	23
5	22	22	23	26	22	26	22	24	22	22	21
6	27	26	26	26	27	26	26	28	27	26	28
7	19	18	19	19	19	19	19	19	19	19	18
8	21	23	21	22	23	21	21	22	23	23	22
9		13	13	14	13	13	13	13	14	13	13
10	28	26	27	27	26	27	25	26	28	28	28
11	23	21	20	20	21	19	19	26	19	21	20
12	19	19	21	18	19	19	18	20	20	19	18
13	18	19	19	20	20	19	19	19	20	19	18
14	17	20	21	23	21	20	18	18	18	19	22
15	25	24	26	27	25	25	25	26	24	26	26
16	27	25	26	27	25	24	25	27	27	26	24
17	27	22	21	21	21	21	22	21	21	21	22
18	29	28	27	27	29	29	28	27	28	28	28
19	32	31	31	32	30	34	31	32	30	34	34
20	21	20	22	22	21	20	20	21	21	22	21
21	17	18	19	18	18	18	18	19	19	18	18
22	16	18	17	18	18	18	17	32	17	17	16
dispersion
Subject_ID	sinus-rhythm-remote-beat	sinus_rhythm-beat-to-beat-1	sinus_rhythm-beat-to-beat-2	sinus_rhythm-beat-to-beat-3	sinus_rhythm-beat-to-beat-4	sinus_rhythm-beat-to-beat-5	sinus_rhythm-beat-to-beat-6	sinus_rhythm-beat-to-beat-7	sinus_rhythm-beat-to-beat-8	sinus_rhythm-beat-to-beat-9	sinus_rhythm-beat-to-beat-10
1	5	6	6	6	6	6	6	6	6	6	6
2	10	10	10	11	11	9	10	11	10	10	11
3	8	9	9	9	8	9	10	9	10	8	9
4	7	8	7	7	8	8	8	7	7	7	7
5	7	9	8	9	8	9	9	8	8	8	7
6	7	7	7	7	7	6	6	7	7	7	7
7	6	6	6	6	6	6	6	6	5	6	6
8	9	9	10	9	10	10	9	10	9	9	10
9		5	5	5	5	5	5	5	5	5	5
10	9	8	8	9	9	8	8	9	8	8	9
11	5	5	5	4	5	5	5	5	5	5	5
12	5	5	6	6	6	6	5	6	5	6	5
13	5	5	5	5	5	5	5	4	5	5	4
14	4	3	3	3	3	3	3	4	4	3	3
15	8	8	8	7	8	8	8	8	8	8	8
16	5	5	5	5	5	6	6	5	5	5	5
17	7	3	3	3	3	3	3	3	3	3	3
18	7	6	5	6	6	7	6	6	6	6	6
19	14	12	9	11	11	12	12	11	11	12	12
20	7	8	8	7	8	8	8	8	8	7	8
21	7	6	7	6	6	6	6	6	6	6	6
22	6	7	7	7	7	7	6	10	7	7	7
min
Subject_ID	sinus-rhythm-remote-beat	sinus_rhythm-beat-to-beat-1	sinus_rhythm-beat-to-beat-2	sinus_rhythm-beat-to-beat-3	sinus_rhythm-beat-to-beat-4	sinus_rhythm-beat-to-beat-5	sinus_rhythm-beat-to-beat-6	sinus_rhythm-beat-to-beat-7	sinus_rhythm-beat-to-beat-8	sinus_rhythm-beat-to-beat-9	sinus_rhythm-beat-to-beat-10
1	-19	-15	-7	-13	-10	-17	-10	-17	-14	-17	-8
2	-9	-3	-1	0	0	2	-2	3	0	3	0
3	-2	-2	-2	-3	-3	-3	-3	-2	-3	-4	-3
4	1	-11	6	5	-18	3	-8	5	1	5	4
5	-10	-10	-10	-8	-7	-7	-9	-9	-11	0	-1
6	-1	-1	-1	-2	-2	-1	-2	-1	-1	-1	0
7	-1	-1	-1	-1	0	0	0	-1	-1	-1	-1
8	-2	2	-2	0	-2	-2	1	0	2	3	-2
9		5	6	6	5	5	5	5	5	5	5
10	2	9	4	11	2	10	7	4	5	13	11
11	-3	4	6	5	5	4	-16	-16	3	-20	-16
12	3	-9	6	1	3	4	2	3	5	2	2
13	4	6	6	7	4	5	5	3	5	3	5
14	6	10	11	14	13	11	8	7	8	8	13
15	3	7	4	10	3	4	3	3	2	2	3
16	8	5	6	7	5	4	4	7	7	6	5
17	-5	11	11	11	10	10	12	10	9	10	11
18	-15	-14	-11	-13	-12	-12	-14	-12	-11	-16	-13
19	-2	-2	-3	0	-4	1	-1	-3	-3	-2	0
20	0	6	3	3	-1	2	2	3	3	0	3
21	5	4	5	4	5	4	3	5	5	3	4
22	2	-5	2	1	2	-6	-6	-4	2	1	1
p5
Subject_ID	sinus-rhythm-remote-beat	sinus_rhythm-beat-to-beat-1	sinus_rhythm-beat-to-beat-2	sinus_rhythm-beat-to-beat-3	sinus_rhythm-beat-to-beat-4	sinus_rhythm-beat-to-beat-5	sinus_rhythm-beat-to-beat-6	sinus_rhythm-beat-to-beat-7	sinus_rhythm-beat-to-beat-8	sinus_rhythm-beat-to-beat-9	sinus_rhythm-beat-to-beat-10
1	13	14	15	14	13	15	13	15	15	15	15
2	5	1	2	2	2	4	2	4	2	5	2
3	6	5	5	5	4	4	4	5	5	2	5
4	6	10	14	9	6	7	11	10	8	13	12
5	12	3	8	4	6	5	4	11	4	10	1
6	15	14	14	14	15	14	13	15	14	14	15
7	1	0	1	1	1	1	1	1	8	1	1
8	4	5	3	5	5	3	4	4	6	6	3
9		6	7	8	6	6	6	7	8	7	6
10	16	16	17	16	17	17	15	17	19	19	18
11	12	6	8	10	9	8	9	15	9	10	10
12	15	12	13	8	8	9	8	9	9	10	8
13	12	12	13	13	13	11	12	12	13	12	12
14	14	18	19	21	19	18	15	14	16	17	20
15	16	13	18	17	14	17	16	12	12	16	14
16	16	14	15	16	17	18	18	16	16	16	18
17	24	15	15	14	14	13	15	14	13	14	14
18	16	16	16	17	17	15	14	14	18	16	16
19	4	2	4	4	4	7	5	2	2	4	6
20	11	9	11	10	9	10	9	10	9	11	9
21	7	8	8	8	8	8	8	9	8	8	9
22	5	7	5	6	6	5	7	4	4	5	4
p25
Subject_ID	sinus-rhythm-remote-beat	sinus_rhythm-beat-to-beat-1	sinus_rhythm-beat-to-beat-2	sinus_rhythm-beat-to-beat-3	sinus_rhythm-beat-to-beat-4	sinus_rhythm-beat-to-beat-5	sinus_rhythm-beat-to-beat-6	sinus_rhythm-beat-to-beat-7	sinus_rhythm-beat-to-beat-8	sinus_rhythm-beat-to-beat-9	sinus_rhythm-beat-to-beat-10
1	16	19	18	18	17	18	18	18	20	18	18
2	19	14	16	13	15	19	15	16	17	18	14
3	17	18	17	16	15	16	17	17	17	13	16
4	18	18	19	16	18	19	19	18	17	19	18
5	19	19	19	21	18	21	20	19	18	18	17
6	22	23	22	22	25	24	23	25	24	24	25
7	19	18	19	19	19	19	19	18	18	19	18
8	15	17	16	16	17	15	15	15	17	17	16
9		10	10	11	10	10	10	10	10	10	10
10	21	20	21	20	20	21	18	20	22	22	21
11	22	20	20	20	20	19	18	26	18	21	20
12	17	17	18	15	16	17	15	17	18	17	16
13	16	16	16	17	17	16	16	15	17	16	16
14	15	18	19	22	20	18	15	15	16	17	20
15	19	18	20	21	20	20	19	20	19	20	19
16	24	23	23	24	22	21	21	24	24	23	22
17	25	21	21	21	21	21	21	21	21	21	21
18	30	28	28	28	30	29	28	27	29	28	29
19	28	26	26	28	24	30	28	28	27	31	31
20	16	13	15	15	14	14	14	15	15	16	14
21	12	13	13	13	14	14	13	14	14	13	14
22	13	14	14	14	14	14	14	31	12	13	13
median
Subject_ID	sinus-rhythm-remote-beat	sinus_rhythm-beat-to-beat-1	sinus_rhythm-beat-to-beat-2	sinus_rhythm-beat-to-beat-3	sinus_rhythm-beat-to-beat-4	sinus_rhythm-beat-to-beat-5	sinus_rhythm-beat-to-beat-6	sinus_rhythm-beat-to-beat-7	sinus_rhythm-beat-to-beat-8	sinus_rhythm-beat-to-beat-9	sinus_rhythm-beat-to-beat-10
1	22	23	23	23	22	23	22	22	23	23	22
2	25	21	22	21	22	24	21	23	22	24	21
3	20	22	21	19	18	20	20	20	21	16	20
4	24	26	26	21	23	24	26	25	25	26	25
5	22	25	24	28	23	29	25	25	23	22	21
6	29	27	28	27	29	27	27	29	28	28	30
7	20	20	20	21	20	20	20	20	20	20	20
8	18	20	18	19	20	18	18	19	21	20	19
9		11	11	12	11	11	11	11	12	11	11
10	26	24	24	24	24	25	23	25	27	26	25
11	23	21	21	21	21	20	19	26	19	22	21
12	18	18	19	16	17	19	16	19	19	18	17
13	18	18	18	19	19	18	18	18	19	19	18
14	16	19	21	22	20	19	16	16	17	18	21
15	21	20	22	25	22	23	21	25	20	23	23
16	26	24	25	26	24	23	23	26	26	26	24
17	26	21	21	22	21	21	22	22	21	21	21
18	30	29	28	28	30	30	29	27	30	28	29
19	36	33	32	35	32	37	34	34	33	37	37
20	23	19	22	23	22	20	20	22	23	23	20
21	18	18	19	19	19	18	19	19	19	18	19
22	18	19	18	19	18	18	18	34	17	18	17
p75
Subject_ID	sinus-rhythm-remote-beat	sinus_rhythm-beat-to-beat-1	sinus_rhythm-beat-to-beat-2	sinus_rhythm-beat-to-beat-3	sinus_rhythm-beat-to-beat-4	sinus_rhythm-beat-to-beat-5	sinus_rhythm-beat-to-beat-6	sinus_rhythm-beat-to-beat-7	sinus_rhythm-beat-to-beat-8	sinus_rhythm-beat-to-beat-9	sinus_rhythm-beat-to-beat-10
1	22	25	25	25	24	25	24	24	26	25	25
2	31	27	28	27	28	30	27	30	28	30	27
3	24	23	23	23	22	22	23	23	23	20	23
4	27	29	30	27	28	30	30	29	28	29	28
5	27	26	26	29	25	30	26	27	24	24	24
6	34	32	32	32	33	32	31	34	33	33	34
7	21	21	22	21	21	22	22	22	21	21	21
8	31	33	32	32	33	31	31	33	33	34	33
9		17	16	17	15	17	17	17	16	16	15
10	35	30	31	35	29	31	30	31	31	32	32
11	25	22	22	22	22	21	21	28	20	23	22
12	20	20	22	17	19	20	19	21	21	19	19
13	21	21	21	23	22	22	21	21	22	21	21
14	18	21	22	24	22	21	19	18	20	20	22
15	34	33	35	34	34	35	34	33	33	36	34
16	30	29	29	31	28	28	27	30	30	30	27
17	26	22	22	22	22	22	23	22	22	22	23
18	31	29	29	29	31	31	30	28	30	29	30
19	43	37	37	38	39	43	37	38	37	40	42
20	27	26	27	27	26	26	26	27	27	27	26
21	22	22	23	22	23	22	22	23	23	21	22
22	19	21	20	21	20	20	20	37	19	20	19
p95
Subject_ID	sinus-rhythm-remote-beat	sinus_rhythm-beat-to-beat-1	sinus_rhythm-beat-to-beat-2	sinus_rhythm-beat-to-beat-3	sinus_rhythm-beat-to-beat-4	sinus_rhythm-beat-to-beat-5	sinus_rhythm-beat-to-beat-6	sinus_rhythm-beat-to-beat-7	sinus_rhythm-beat-to-beat-8	sinus_rhythm-beat-to-beat-9	sinus_rhythm-beat-to-beat-10
1	27	34	32	34	32	33	31	32	33	32	31
2	36	34	35	34	35	35	33	37	35	35	35
3	33	33	33	32	29	32	33	32	34	29	33
4	32	33	33	31	32	34	35	32	32	32	31
5	36	39	36	41	35	40	36	39	37	37	32
6	35	33	33	33	34	33	33	35	33	33	35
7	25	24	25	24	24	25	25	25	24	25	24
8	33	36	35	36	36	34	35	35	36	37	36
9		22	22	23	22	23	22	23	22	21	22
10	42	40	42	43	42	39	40	43	45	41	43
11	30	26	27	26	27	26	25	33	25	27	26
12	31	29	33	32	32	31	25	28	30	31	28
13	27	28	28	28	30	28	27	26	30	28	27
14	27	28	29	30	27	26	24	26	27	26	29
15	37	37	38	39	38	38	37	37	37	39	37
16	35	35	34	35	33	34	33	36	35	35	33
17	46	27	25	26	26	27	28	25	25	27	28
18	38	36	33	37	39	37	36	34	38	37	38
19	47	46	43	47	42	47	47	46	42	49	49
20	33	34	34	33	33	35	35	35	33	33	35
21	26	26	27	27	27	26	26	28	27	26	27
22	29	36	35	33	31	30	31	43	32	31	30
max
Subject_ID	sinus-rhythm-remote-beat	sinus_rhythm-beat-to-beat-1	sinus_rhythm-beat-to-beat-2	sinus_rhythm-beat-to-beat-3	sinus_rhythm-beat-to-beat-4	sinus_rhythm-beat-to-beat-5	sinus_rhythm-beat-to-beat-6	sinus_rhythm-beat-to-beat-7	sinus_rhythm-beat-to-beat-8	sinus_rhythm-beat-to-beat-9	sinus_rhythm-beat-to-beat-10
1	37	39	38	38	36	39	39	38	38	37	39
2	50	36	40	44	43	41	37	45	38	51	44
3	45	49	46	48	47	47	49	47	49	45	49
4	46	43	42	35	48	48	43	41	40	41	40
5	43	41	41	44	38	47	40	43	39	43	37
6	35	35	36	35	40	35	35	44	35	35	39
7	31	32	33	32	32	32	33	33	31	33	32
8	41	37	38	37	37	36	42	37	46	41	36
9		35	35	34	35	35	36	32	35	26	35
10	52	53	54	52	54	54	51	52	54	56	55
11	48	42	43	43	43	43	43	37	42	47	43
12	32	32	35	33	33	34	33	38	33	33	32
13	31	32	32	33	34	33	32	31	33	32	31
14	30	32	32	33	31	28	28	29	29	30	32
15	49	42	40	46	44	44	50	46	50	44	46
16	36	36	36	37	35	36	35	37	36	36	35
17	51	32	29	35	32	32	36	30	33	33	32
18	45	41	39	43	44	47	42	39	44	42	46
19	52	49	46	51	48	56	51	50	47	52	54
20	39	39	40	39	39	38	40	39	39	40	39
21	37	39	39	40	39	40	40	40	39	40	40
22	34	39	36	38	37	37	38	52	36	37	36

## Sheet: Activation_lateral_RV
Click here to go back to the "Info and overview"-page
diff_max_min
Subject_ID	sinus-rhythm-remote-beat	sinus_rhythm-beat-to-beat-1	sinus_rhythm-beat-to-beat-2	sinus_rhythm-beat-to-beat-3	sinus_rhythm-beat-to-beat-4	sinus_rhythm-beat-to-beat-5	sinus_rhythm-beat-to-beat-6	sinus_rhythm-beat-to-beat-7	sinus_rhythm-beat-to-beat-8	sinus_rhythm-beat-to-beat-9	sinus_rhythm-beat-to-beat-10
1	47	49	48	49	45	49	48	47	48	47	48
2	24	15	21	19	25	48	22	46	49	48	22
3	47	45	48	48	50	49	47	47	46	50	46
4	37	37	33	37	40	38	36	36	34	34	34
5	43	17	16	18	16	17	17	17	17	16	17
6	28	26	26	29	28	24	27	26	25	26	26
7	30	27	28	29	31	29	29	25	27	30	25
8	34	37	36	40	24	24	33	23	26	28	22
9		32	31	30	32	31	32	31	32	33	32
10	34	36	35	35	34	36	38	34	35	35	32
11	51	35	37	39	35	37	44	31	38	40	32
12	27	27	27	26	28	27	28	26	27	28	28
13	25	26	28	27	27	27	28	26	25	25	25
14	24	23	23	34	23	39	21	23	23	22	24
15	56	58	53	57	55	57	60	53	58	55	55
16	30	61	44	30	43	35	42	60	30	31	42
17	53	44	48	53	53	43	48	49	56	50	48
18	37	36	37	35	38	38	37	36	36	37	37
19	41	40	50	55	39	63	57	41	33	37	52
20	45	46	55	53	44	46	45	54	55	54	54
21	43	44	42	42	42	43	42	42	43	42	44
22	24	33	29	29	31	31	33	35	34	31	30
mean
Subject_ID	sinus-rhythm-remote-beat	sinus_rhythm-beat-to-beat-1	sinus_rhythm-beat-to-beat-2	sinus_rhythm-beat-to-beat-3	sinus_rhythm-beat-to-beat-4	sinus_rhythm-beat-to-beat-5	sinus_rhythm-beat-to-beat-6	sinus_rhythm-beat-to-beat-7	sinus_rhythm-beat-to-beat-8	sinus_rhythm-beat-to-beat-9	sinus_rhythm-beat-to-beat-10
1	17	18	17	18	16	18	16	16	17	17	18
2	9	7	7	6	8	8	6	8	8	9	7
3	21	20	20	20	20	19	19	20	20	19	20
4	18	19	17	17	21	19	18	17	17	17	16
5	13	10	9	14	8	14	12	10	8	7	8
6	15	11	11	11	13	10	11	13	12	11	14
7	10	10	10	10	10	10	10	10	10	10	10
8	15	16	14	16	15	14	16	15	15	16	15
9		20	20	22	21	21	21	21	21	20	21
10	26	29	29	29	29	30	28	29	30	31	31
11	17	14	14	13	13	13	12	19	13	15	14
12	6	6	9	5	6	7	6	7	7	6	6
13	12	12	13	13	13	12	12	12	13	12	12
14	5	8	10	13	12	9	6	5	6	8	12
15	16	15	16	15	15	16	16	15	15	15	15
16	13	12	13	13	12	12	12	13	13	13	12
17	15	7	8	10	9	8	8	8	10	8	8
18	17	15	15	15	16	15	15	14	17	15	15
19	23	25	23	24	19	25	24	26	24	26	23
20	11	12	12	11	11	12	12	13	12	12	12
21	9	11	9	9	10	12	10	10	10	10	12
22	11	14	12	13	13	14	15	35	14	13	13
dispersion
Subject_ID	sinus-rhythm-remote-beat	sinus_rhythm-beat-to-beat-1	sinus_rhythm-beat-to-beat-2	sinus_rhythm-beat-to-beat-3	sinus_rhythm-beat-to-beat-4	sinus_rhythm-beat-to-beat-5	sinus_rhythm-beat-to-beat-6	sinus_rhythm-beat-to-beat-7	sinus_rhythm-beat-to-beat-8	sinus_rhythm-beat-to-beat-9	sinus_rhythm-beat-to-beat-10
1	8	10	9	9	8	9	9	9	9	8	9
2	4	4	4	3	4	5	4	5	5	5	4
3	8	8	8	9	9	8	8	9	9	9	8
4	9	9	8	9	10	9	9	9	9	9	9
5	9	4	4	5	4	4	4	4	4	4	4
6	8	6	6	7	7	6	6	6	6	6	7
7	5	5	5	5	5	5	5	5	5	5	5
8	6	7	6	8	6	7	7	6	6	6	6
9		7	7	8	8	7	7	7	8	8	7
10	9	9	9	8	9	9	9	8	9	9	8
11	9	6	6	6	6	7	7	6	7	7	7
12	4	4	4	4	4	4	4	4	4	4	4
13	6	6	6	6	6	6	6	6	6	6	6
14	3	3	3	3	3	3	3	3	3	3	3
15	11	11	12	10	12	10	12	10	12	11	11
16	6	7	6	6	7	7	7	7	6	6	7
17	8	3	4	6	5	3	5	5	6	4	4
18	9	9	9	9	9	9	9	9	9	9	9
19	9	8	8	9	10	9	8	8	8	9	10
20	7	8	8	8	8	7	8	8	8	8	7
21	8	8	8	8	8	9	8	8	8	8	8
22	5	7	6	6	6	6	6	7	7	6	6
min
Subject_ID	sinus-rhythm-remote-beat	sinus_rhythm-beat-to-beat-1	sinus_rhythm-beat-to-beat-2	sinus_rhythm-beat-to-beat-3	sinus_rhythm-beat-to-beat-4	sinus_rhythm-beat-to-beat-5	sinus_rhythm-beat-to-beat-6	sinus_rhythm-beat-to-beat-7	sinus_rhythm-beat-to-beat-8	sinus_rhythm-beat-to-beat-9	sinus_rhythm-beat-to-beat-10
1	-1	-1	-2	-3	-2	-2	-3	-2	-2	-2	-1
2	-5	0	-5	-4	-9	-7	-7	-6	-7	-7	-5
3	3	4	1	3	2	-1	3	3	3	-1	3
4	-1	1	0	0	1	1	1	0	-1	0	-1
5	1	2	1	4	0	5	2	1	-1	0	-1
6	2	2	3	-1	1	4	2	4	4	3	4
7	-3	1	-2	1	-3	-2	-3	2	-1	-3	2
8	1	1	1	-3	2	1	1	2	1	0	3
9		3	4	6	4	4	4	4	4	2	4
10	7	7	8	8	8	8	4	9	10	10	10
11	-3	-5	-6	-4	-5	-2	-4	6	-2	-4	-3
12	-3	-3	-1	-4	-4	-2	-5	-2	-2	-4	-4
13	1	0	-2	0	1	0	-2	-1	2	1	1
14	2	5	7	6	6	3	3	2	3	5	6
15	0	-1	0	-6	-1	-1	-2	-3	0	-1	-3
16	-2	-21	-4	-2	-3	-2	-3	-19	-2	-3	-3
17	0	-3	-5	-3	-7	0	-5	-5	-8	-5	-7
18	2	1	-1	1	1	0	1	-1	2	0	1
19	9	10	-3	-2	6	-5	-4	10	10	13	-2
20	-2	-2	-12	-11	-2	-1	-1	-11	-12	-11	-10
21	-7	-4	-6	-6	-5	-3	-5	-5	-6	-5	-3
22	1	0	0	1	0	1	1	22	-1	0	0
p5
Subject_ID	sinus-rhythm-remote-beat	sinus_rhythm-beat-to-beat-1	sinus_rhythm-beat-to-beat-2	sinus_rhythm-beat-to-beat-3	sinus_rhythm-beat-to-beat-4	sinus_rhythm-beat-to-beat-5	sinus_rhythm-beat-to-beat-6	sinus_rhythm-beat-to-beat-7	sinus_rhythm-beat-to-beat-8	sinus_rhythm-beat-to-beat-9	sinus_rhythm-beat-to-beat-10
1	4	3	3	4	3	4	3	4	4	4	4
2	5	1	2	2	3	4	2	3	2	3	2
3	7	7	8	6	4	6	6	7	7	4	7
4	0	3	1	3	4	1	1	1	0	0	0
5	4	4	2	5	1	7	5	3	1	1	1
6	6	5	6	5	6	5	5	7	6	6	7
7	3	3	3	3	3	3	3	3	2	3	3
8	4	7	5	5	5	4	5	5	6	6	6
9		7	7	8	7	7	7	7	7	6	7
10	8	16	14	15	14	15	13	15	17	16	17
11	4	1	2	2	2	1	2	9	1	3	2
12	3	3	4	2	3	4	2	3	2	2	3
13	3	2	2	3	3	2	2	1	3	2	2
14	3	6	8	10	9	7	4	3	4	5	9
15	2	2	2	2	2	3	3	3	2	2	1
16	5	4	3	4	3	4	3	4	4	4	3
17	6	2	2	4	4	5	3	2	2	3	2
18	5	3	3	4	5	3	4	2	5	3	4
19	11	12	10	13	8	14	12	12	12	15	13
20	3	2	3	3	1	1	1	3	3	3	2
21	0	1	0	0	1	2	1	1	1	1	2
22	6	6	4	4	5	6	7	24	5	5	5
p25
Subject_ID	sinus-rhythm-remote-beat	sinus_rhythm-beat-to-beat-1	sinus_rhythm-beat-to-beat-2	sinus_rhythm-beat-to-beat-3	sinus_rhythm-beat-to-beat-4	sinus_rhythm-beat-to-beat-5	sinus_rhythm-beat-to-beat-6	sinus_rhythm-beat-to-beat-7	sinus_rhythm-beat-to-beat-8	sinus_rhythm-beat-to-beat-9	sinus_rhythm-beat-to-beat-10
1	15	8	8	8	7	8	7	8	8	8	8
2	7	5	5	4	5	6	4	7	5	7	5
3	14	13	13	12	12	12	13	12	12	11	12
4	7	9	9	7	9	10	10	8	8	9	7
5	9	7	7	11	5	11	9	7	4	5	5
6	9	8	8	8	9	8	8	10	9	9	11
7	7	6	6	7	7	7	7	7	6	6	6
8	10	10	9	9	10	7	9	9	10	11	9
9		19	19	20	19	19	20	19	19	18	19
10	21	23	22	23	21	23	21	24	24	24	24
11	12	10	11	10	10	10	8	16	9	12	10
12	5	5	7	3	4	6	3	5	6	4	4
13	7	8	8	8	9	7	7	7	9	8	7
14	3	7	9	12	11	8	5	4	5	6	11
15	7	5	6	6	5	8	7	6	6	6	5
16	9	8	9	10	8	7	7	9	10	9	8
17	11	6	6	9	7	7	7	7	8	7	6
18	11	9	10	10	11	9	9	8	11	10	9
19	15	21	20	17	11	17	18	22	20	18	15
20	8	8	8	8	7	7	8	8	7	9	8
21	4	6	4	5	6	7	5	5	5	6	7
22	8	11	9	10	9	10	11	31	9	10	9
median
Subject_ID	sinus-rhythm-remote-beat	sinus_rhythm-beat-to-beat-1	sinus_rhythm-beat-to-beat-2	sinus_rhythm-beat-to-beat-3	sinus_rhythm-beat-to-beat-4	sinus_rhythm-beat-to-beat-5	sinus_rhythm-beat-to-beat-6	sinus_rhythm-beat-to-beat-7	sinus_rhythm-beat-to-beat-8	sinus_rhythm-beat-to-beat-9	sinus_rhythm-beat-to-beat-10
1	18	20	19	19	17	20	18	18	19	19	20
2	9	6	6	5	7	7	5	8	7	9	7
3	22	21	21	22	22	20	21	21	21	20	21
4	19	20	19	17	20	20	20	19	19	19	18
5	11	10	10	14	8	14	12	9	8	8	8
6	10	9	9	9	10	8	8	11	9	9	11
7	9	9	9	9	9	9	9	10	9	9	9
8	16	18	17	17	18	16	17	16	17	18	16
9		21	21	22	21	21	21	21	21	20	21
10	28	28	27	28	28	29	27	29	30	30	30
11	15	12	13	12	13	13	12	19	12	15	13
12	6	6	8	4	5	6	4	6	7	5	5
13	11	11	13	14	13	11	13	13	13	11	13
14	4	8	10	13	12	9	6	5	6	7	12
15	14	13	15	15	14	15	14	15	14	15	14
16	12	12	12	13	11	10	10	13	13	12	11
17	14	7	8	10	9	8	8	8	9	8	8
18	13	11	12	12	13	11	11	10	14	11	12
19	23	26	25	24	17	25	25	27	25	26	20
20	10	10	10	9	9	10	10	10	9	10	11
21	7	9	7	7	8	10	8	8	8	9	11
22	9	12	10	11	10	12	13	33	11	11	10
p75
Subject_ID	sinus-rhythm-remote-beat	sinus_rhythm-beat-to-beat-1	sinus_rhythm-beat-to-beat-2	sinus_rhythm-beat-to-beat-3	sinus_rhythm-beat-to-beat-4	sinus_rhythm-beat-to-beat-5	sinus_rhythm-beat-to-beat-6	sinus_rhythm-beat-to-beat-7	sinus_rhythm-beat-to-beat-8	sinus_rhythm-beat-to-beat-9	sinus_rhythm-beat-to-beat-10
1	20	22	21	21	19	22	19	20	21	21	22
2	11	10	10	8	11	11	9	10	11	11	10
3	26	24	24	25	25	23	24	25	24	22	24
4	23	25	23	21	26	24	23	23	23	22	22
5	14	15	13	18	12	18	16	13	11	11	12
6	19	9	10	9	11	9	9	11	10	10	12
7	14	14	14	14	13	14	13	13	14	14	13
8	18	21	19	21	20	18	19	18	20	21	19
9		24	24	28	25	24	24	24	26	25	25
10	36	39	39	37	38	40	36	37	40	41	39
11	21	18	18	17	17	18	17	23	17	19	18
12	6	7	9	6	6	7	6	7	8	7	7
13	17	16	17	18	18	16	17	16	18	16	17
14	6	10	11	14	13	11	7	6	7	8	13
15	21	19	21	23	21	21	20	20	19	21	22
16	15	14	14	15	14	16	14	15	15	15	14
17	15	8	9	11	10	9	9	9	10	9	9
18	20	19	19	19	21	19	19	18	21	19	20
19	28	29	27	29	25	30	28	29	28	31	29
20	15	17	16	13	16	17	18	17	16	15	18
21	12	14	12	12	13	15	13	13	13	13	16
22	13	17	15	16	16	17	18	39	16	15	16
p95
Subject_ID	sinus-rhythm-remote-beat	sinus_rhythm-beat-to-beat-1	sinus_rhythm-beat-to-beat-2	sinus_rhythm-beat-to-beat-3	sinus_rhythm-beat-to-beat-4	sinus_rhythm-beat-to-beat-5	sinus_rhythm-beat-to-beat-6	sinus_rhythm-beat-to-beat-7	sinus_rhythm-beat-to-beat-8	sinus_rhythm-beat-to-beat-9	sinus_rhythm-beat-to-beat-10
1	26	35	29	32	31	34	33	32	34	26	30
2	16	13	14	13	14	17	13	16	15	16	14
3	33	35	33	34	34	32	33	33	34	32	33
4	33	35	29	35	38	36	33	32	30	28	30
5	40	17	16	21	14	20	18	16	14	14	14
6	30	26	27	28	28	26	27	29	28	27	29
7	17	17	17	17	17	17	17	17	17	18	17
8	24	27	24	28	24	24	26	23	25	27	24
9		33	34	34	34	34	34	34	34	34	35
10	39	41	41	40	40	42	39	40	42	44	41
11	38	27	26	26	26	29	26	29	27	30	28
12	17	18	20	16	18	19	17	19	19	18	17
13	21	21	21	23	23	21	20	22	23	21	21
14	8	11	12	16	14	12	9	8	9	10	15
15	40	37	41	34	40	39	40	37	44	41	40
16	25	25	25	25	26	29	25	26	24	24	28
17	41	9	10	13	11	11	12	11	12	10	13
18	36	35	34	35	37	35	35	33	37	35	36
19	43	38	36	42	40	42	38	39	38	44	44
20	24	24	25	25	24	24	24	25	25	26	25
21	34	33	32	31	32	32	32	32	31	30	27
22	21	30	24	24	25	27	30	51	29	25	25
max
Subject_ID	sinus-rhythm-remote-beat	sinus_rhythm-beat-to-beat-1	sinus_rhythm-beat-to-beat-2	sinus_rhythm-beat-to-beat-3	sinus_rhythm-beat-to-beat-4	sinus_rhythm-beat-to-beat-5	sinus_rhythm-beat-to-beat-6	sinus_rhythm-beat-to-beat-7	sinus_rhythm-beat-to-beat-8	sinus_rhythm-beat-to-beat-9	sinus_rhythm-beat-to-beat-10
1	46	48	46	46	43	47	45	45	46	45	47
2	19	15	16	15	16	41	15	40	42	41	17
3	50	49	49	51	52	48	50	50	49	49	49
4	36	38	33	37	41	39	37	36	33	34	33
5	44	19	17	22	16	22	19	18	16	16	16
6	30	28	29	28	29	28	29	30	29	29	30
7	27	28	26	30	28	27	26	27	26	27	27
8	35	38	37	37	26	25	34	25	27	28	25
9		35	35	36	36	36	36	35	36	35	36
10	41	43	43	43	42	44	42	43	45	45	42
11	48	30	31	35	30	35	40	37	36	36	29
12	24	24	26	22	24	25	23	24	25	24	24
13	26	26	26	27	28	27	26	25	27	26	26
14	26	28	30	40	29	42	24	25	26	27	30
15	56	57	53	51	54	56	58	50	58	54	52
16	28	40	40	28	40	33	39	41	28	28	39
17	53	41	43	50	46	43	43	44	48	45	41
18	39	37	36	36	39	38	38	35	38	37	38
19	50	50	47	53	45	58	53	51	43	50	50
20	43	44	43	42	42	45	44	43	43	43	44
21	36	40	36	36	37	40	37	37	37	37	41
22	25	33	29	30	31	32	34	57	33	31	30

[truncated: 83 more sheets: Activation_base, Activation_center, Activation_apex, Activation_inferolat_RV, Activation_inferior_RV, Activation_inferior_LV, Activation_inferolat_LV, Activation_anterolat_LV, Activation_anterior_LV, Activation_anterior_RV, Activation_anterolat_RV, Recovery_global, Recovery_LV, Recovery_RV, Recovery_inferior, Recovery_anterior, Recovery_lateral_LV, Recovery_lateral_RV, Recovery_base, Recovery_center …]
